# Supplementary material for: Latent profile analysis of depressive symptoms among Chinese older adults with disabilities and associated factors
Source: Front Psychiatry. 2026 May 8;17:1830637. doi: 10.3389/fpsyt.2026.1830637 (PMC13196290; doi:10.3389/fpsyt.2026.1830637)
Supplement: Supplementary file 1 [file Table1.xlsx]

## Sheet: Sheet1
a1	trueage	f41	f1	a51	residenc	d8	d7	d9	b12	g131	e0	V1	V2	V3	V4	V5	V6	V7	V8	V9	V10	b41	b42	b43	b44	b45	b46	b47	c11	c12	c13	c14	c15	c16	c21a	c21b	c21c	c31a	c31b	c31c	c31d	c31e	c32	c41a	c41b	c41c	c51a	c51b	c52
2	2	1	2	2	1	2	2	1	1	2	3	1	1	1	1	3	1	3	2	1	2	0	0	0	0	0	0	0	1	0	0	1	1	5	1	1	1	1	1	1	1	1	1	1	0	1	1	0	0
2	2	2	1	1	1	2	2	1	2	2	3	1	3	0	3	3	2	3	1	0	3	0	0	0	0	0	0	0	1	1	1	0	0	1	1	1	1	1	1	1	1	1	1	1	1	1	1	0	1
2	4	1	3	2	1	2	1	1	3	1	2	1	0	1	1	1	2	1	2	0	1	0	0	0	0	0	0	0	0	0	0	0	0	5	1	1	1	1	1	1	1	1	1	1	1	1	1	1	1
1	2	1	2	1	1	2	1	1	2	2	3	1	1	1	1	2	1	1	2	1	2	0	0	0	0	0	0	0	1	1	1	1	1	7	1	1	1	1	0	0	0	0	0	1	0	0	1	1	1
2	2	2	3	1	1	2	1	1	1	1	2	1	1	1	1	3	1	3	2	1	2	0	0	0	0	0	0	0	1	1	1	1	1	3	1	1	1	1	1	0	0	0	1	0	0	0	1	1	1
1	3	2	2	1	1	1	2	1	2	1	3	1	3	0	3	3	2	3	1	0	3	0	0	1	0	0	0	0	1	0	0	1	1	5	1	0	1	1	1	0	1	1	1	0	1	1	0	0	1
2	2	1	3	1	1	2	2	2	2	1	2	1	2	2	2	3	3	3	2	2	3	0	0	0	0	0	0	0	0	1	1	1	1	7	1	1	0	0	1	1	0	0	1	1	1	0	1	0	1
2	2	2	1	1	1	2	2	1	2	1	3	3	2	1	1	2	1	1	1	0	0	0	0	0	0	0	0	0	0	0	0	1	1	3	1	0	1	0	1	0	0	1	1	1	1	1	1	1	1
2	3	2	2	1	1	2	2	1	2	1	3	1	1	1	1	3	1	3	2	0	3	0	0	0	0	0	0	0	1	0	1	1	1	3	1	0	0	1	0	0	0	0	1	1	1	1	1	1	1
1	2	2	3	1	1	1	2	2	2	2	2	1	3	0	3	3	2	3	1	0	3	0	0	0	0	0	0	0	1	0	0	1	1	6	0	1	0	0	1	1	0	1	0	1	1	1	0	1	1
2	2	1	3	1	1	1	2	2	2	1	3	2	2	2	3	3	2	2	3	2	2	0	0	0	0	0	0	0	0	1	1	0	0	1	1	0	1	0	0	0	0	0	1	1	1	0	0	0	1
2	2	1	2	2	1	2	2	1	2	2	3	2	3	3	2	3	1	2	0	0	1	1	1	1	1	1	1	1	1	1	1	0	0	4	0	1	1	1	1	1	1	1	1	0	1	0	1	1	0
1	3	2	2	1	1	1	2	1	2	2	1	2	2	2	3	3	2	3	2	1	3	1	0	1	0	0	0	0	1	1	1	1	1	7	1	1	1	1	1	1	1	1	1	1	0	0	1	1	1
2	1	2	3	1	1	2	2	1	2	1	3	2	2	2	2	2	2	3	0	0	0	0	0	0	0	0	0	0	0	0	0	1	0	4	1	0	1	1	0	0	1	1	1	1	1	1	1	1	1
1	1	1	1	2	1	1	2	1	2	1	3	1	2	2	1	3	1	3	1	0	3	0	0	0	0	0	0	0	1	0	0	0	1	7	0	1	1	1	0	1	1	1	0	1	1	0	0	0	1
1	1	1	3	1	1	1	2	1	1	1	1	1	2	1	2	1	2	3	0	0	1	0	0	0	0	0	0	0	1	0	1	0	0	2	1	1	0	1	1	1	1	1	1	1	1	1	0	1	1
1	4	2	3	1	1	1	1	1	1	1	2	2	1	1	2	3	1	3	0	0	2	0	0	0	0	0	0	0	1	0	0	0	1	4	0	0	1	1	1	1	1	1	1	1	1	0	1	1	1
2	3	2	1	1	1	2	1	1	1	1	3	1	1	1	1	2	0	1	3	0	3	0	0	0	0	0	0	0	1	1	1	1	1	5	1	1	1	1	1	1	1	1	0	0	0	0	1	1	1
1	3	2	2	2	1	2	1	2	1	1	2	1	2	0	1	3	1	3	1	0	3	0	0	0	0	0	0	0	0	1	1	1	1	2	0	0	1	1	1	1	1	1	1	1	1	1	0	0	1
2	4	2	1	1	1	2	2	1	1	2	3	2	0	0	1	2	1	2	2	0	2	1	0	0	0	0	0	0	1	1	0	0	0	5	1	0	0	1	1	1	1	1	1	1	0	0	1	0	1
2	1	1	2	1	1	2	2	2	2	1	2	2	1	2	3	1	0	2	1	0	2	0	0	1	1	0	1	0	0	0	0	0	1	2	0	1	0	1	1	1	1	1	1	1	1	1	1	0	1
2	3	1	3	3	1	2	2	2	1	1	3	2	2	1	1	1	0	2	0	0	2	0	0	0	0	0	0	0	0	1	1	0	1	5	1	1	1	1	1	1	1	1	1	1	0	0	0	0	0
1	1	2	3	1	1	1	2	1	1	2	1	1	1	2	2	3	0	3	0	0	1	0	0	0	0	0	0	0	0	0	0	1	0	4	1	0	1	1	1	1	1	1	1	1	0	1	1	1	1
2	1	1	1	1	1	2	2	2	2	1	2	2	3	3	0	0	2	0	0	3	0	1	1	1	1	1	1	1	1	0	0	0	1	1	1	1	1	1	1	1	1	1	1	1	1	1	1	1	1
2	1	1	1	1	1	2	2	2	1	2	3	3	0	3	0	0	2	2	0	0	1	0	0	0	0	0	0	0	1	0	0	1	0	3	1	1	1	1	1	1	1	1	1	1	1	1	1	1	1
1	1	2	1	1	1	2	2	2	2	2	3	0	0	1	2	3	1	3	1	1	3	1	1	1	1	1	1	1	1	1	0	1	1	4	1	1	1	1	1	0	1	1	0	1	1	1	1	1	1
2	3	1	2	1	1	2	2	1	3	2	1	1	3	2	1	0	0	3	1	0	1	1	0	0	0	0	1	0	0	1	1	1	0	3	0	0	0	0	1	1	1	1	1	1	1	1	1	1	1
2	3	2	3	1	1	2	2	1	2	1	1	2	3	3	3	3	2	3	2	2	3	0	0	0	0	0	0	0	1	0	1	1	1	2	0	1	0	0	1	0	0	0	1	1	0	0	1	1	1
2	4	1	2	1	1	2	1	1	3	1	2	3	0	1	1	3	1	1	2	0	1	1	1	1	1	1	1	0	0	1	1	1	1	2	1	1	1	0	1	1	1	1	1	1	1	1	1	1	1
2	3	2	3	1	1	1	2	2	1	1	2	0	3	1	0	2	2	2	2	0	2	0	0	0	0	0	0	0	0	1	0	0	0	3	1	1	1	1	1	1	1	1	0	0	0	1	1	1	1
2	3	1	1	1	1	2	2	1	1	1	2	1	0	1	3	3	3	0	2	0	0	0	0	0	0	0	0	0	0	1	1	0	0	1	0	1	1	1	1	1	1	1	1	0	1	1	1	1	1
2	4	2	1	3	1	2	2	1	1	1	2	1	2	2	1	2	1	3	1	1	3	1	1	1	1	1	1	2	1	0	1	0	1	3	0	1	1	1	1	1	1	1	1	0	0	1	1	1	1
2	1	2	1	2	1	2	2	1	1	1	3	1	0	1	1	0	3	2	1	1	1	1	0	0	0	1	0	0	1	0	1	0	1	4	0	1	1	1	1	1	1	1	0	0	0	1	1	1	1
2	4	1	3	1	1	2	2	1	1	1	3	0	2	1	1	2	1	2	1	0	3	1	1	1	0	0	0	0	1	0	1	0	0	1	1	1	1	1	1	1	1	1	1	0	0	1	1	1	1
2	3	2	2	1	1	1	2	1	1	1	3	2	3	1	3	3	2	3	2	1	3	0	0	0	0	0	0	0	1	1	1	1	1	7	1	1	1	1	1	1	1	1	1	1	1	1	1	1	1
2	1	1	1	1	1	2	2	1	1	1	3	2	1	2	2	0	1	3	0	0	2	0	1	0	1	0	0	0	0	0	1	1	1	5	1	1	1	1	1	1	1	1	0	1	0	1	1	1	1
1	2	1	1	1	1	2	2	1	1	1	2	0	3	0	1	3	3	0	0	0	3	1	1	1	1	0	0	0	1	0	0	0	1	3	1	1	1	1	1	1	1	0	1	1	1	1	1	1	1
1	4	2	2	2	1	2	2	1	2	2	3	0	0	2	2	3	1	2	0	0	1	0	0	0	0	0	0	0	1	1	1	0	1	4	1	1	1	1	1	1	1	0	1	1	1	1	1	1	1
1	1	2	2	1	1	2	2	1	1	1	3	3	1	1	1	1	1	1	2	1	0	0	0	0	0	0	0	0	0	0	0	0	0	6	1	1	1	1	1	1	1	0	1	1	1	1	1	1	1
2	2	1	1	3	1	2	1	1	2	1	2	2	1	3	1	0	0	2	1	0	3	0	0	0	0	0	0	0	1	0	1	1	0	1	1	1	1	1	1	1	1	0	1	1	1	1	1	1	1
2	3	2	3	1	1	1	2	1	1	1	3	1	1	0	3	0	2	0	0	1	2	0	0	0	0	0	0	0	1	1	1	0	1	2	1	1	1	1	1	1	1	0	1	1	1	1	1	1	1
2	1	2	2	1	1	2	2	1	1	1	2	2	2	1	0	3	0	2	1	0	1	0	0	0	0	0	0	0	1	0	0	1	1	1	1	1	1	1	1	1	1	0	1	1	1	1	1	1	1
1	1	1	2	1	1	2	2	1	1	1	2	1	2	1	0	2	2	0	1	3	1	0	0	0	0	0	0	0	0	1	1	1	0	4	1	1	1	0	0	1	1	0	1	1	1	1	1	1	1
2	2	1	1	1	1	2	1	1	2	1	2	2	2	1	2	3	1	3	0	0	3	1	1	1	1	0	1	0	1	1	1	1	0	1	1	0	1	1	1	1	1	1	1	1	1	1	1	0	0
1	4	1	1	1	1	2	2	1	1	1	3	1	1	1	1	2	0	3	0	0	3	1	1	0	0	0	0	0	0	0	0	0	1	5	1	1	1	1	1	1	1	1	1	1	1	1	1	0	1
2	3	1	2	1	1	2	2	1	1	1	3	2	0	2	0	0	1	0	2	3	1	0	0	0	0	0	0	0	0	0	1	0	1	5	1	1	1	1	1	1	1	1	1	1	1	1	0	0	1
2	3	1	1	2	1	2	2	1	1	1	3	1	0	1	3	0	2	2	2	1	2	0	0	0	0	0	0	0	0	0	0	1	1	3	1	1	1	1	1	1	1	1	1	1	1	1	0	1	0
2	4	1	1	2	1	2	2	2	1	2	1	2	0	1	1	1	1	3	2	1	2	0	0	0	0	0	0	0	0	0	1	0	0	6	1	1	1	1	1	1	1	1	1	0	1	1	0	0	0
2	1	1	1	1	1	2	2	1	2	1	2	1	1	1	1	1	1	0	0	1	2	0	0	0	0	0	0	0	1	0	1	1	1	4	1	1	1	1	1	1	1	1	1	0	1	1	0	0	1
1	2	2	3	1	1	2	2	2	1	1	2	0	2	1	3	3	0	0	1	0	0	0	0	1	0	0	0	0	0	0	0	1	0	5	1	1	1	1	1	1	1	1	1	1	1	1	1	0	1
1	1	1	1	2	1	2	1	1	1	1	1	3	1	0	0	0	0	1	2	2	2	0	0	0	0	0	0	0	1	1	1	0	1	5	0	0	1	1	1	1	1	1	1	0	0	0	1	1	0
2	1	1	2	1	1	2	1	1	3	2	2	0	2	1	2	2	0	3	3	1	3	0	1	1	2	1	1	1	0	1	1	0	1	5	0	0	0	0	1	1	1	1	0	1	1	1	1	0	1
2	1	2	3	2	1	2	1	2	2	1	2	2	3	1	0	1	1	0	0	1	2	0	0	0	0	0	0	0	1	1	1	0	1	2	1	1	1	1	1	1	1	0	1	1	1	1	1	1	1
2	2	2	3	1	1	2	2	1	1	1	3	2	2	0	2	0	0	3	1	2	1	0	0	0	0	0	0	0	0	1	1	0	1	3	1	1	1	1	1	1	1	1	1	1	1	1	1	1	1
2	1	1	1	1	1	2	2	1	1	2	3	0	1	2	1	1	2	0	3	0	1	0	0	1	0	0	0	0	0	1	0	1	0	5	1	1	1	1	1	1	1	1	1	1	1	1	1	1	1
2	1	2	1	1	1	2	2	1	2	1	2	1	1	1	1	0	1	3	1	0	3	2	1	1	1	0	1	0	0	1	1	1	0	2	1	1	1	1	1	1	1	1	1	1	1	1	1	1	1
1	1	1	1	1	1	2	2	2	2	2	1	2	1	2	1	2	1	0	1	3	1	0	0	0	0	0	0	0	1	0	0	0	0	3	1	1	1	1	1	1	1	1	1	1	1	1	1	1	1
1	1	1	3	1	1	2	2	1	1	1	2	2	2	2	2	3	2	3	2	2	3	0	0	0	0	1	0	0	0	0	1	0	1	1	0	0	1	0	0	1	0	1	1	1	1	1	1	1	0
1	2	2	2	1	1	1	2	2	2	1	3	2	2	2	2	3	2	3	2	2	3	1	1	0	1	0	0	0	0	0	0	1	1	4	0	0	1	0	1	0	1	0	1	1	0	0	1	1	1
1	3	2	2	1	3	2	2	1	2	2	3	2	2	3	3	2	2	3	2	2	3	0	0	0	0	0	0	0	0	1	1	1	1	7	0	1	1	1	0	0	1	0	1	1	0	1	0	1	0
1	1	2	2	1	1	2	2	1	2	1	2	3	2	1	2	3	1	3	1	1	3	1	1	1	1	0	0	0	1	0	1	1	0	1	0	1	1	1	1	0	1	1	0	0	1	0	0	0	1
1	4	1	1	1	3	2	2	1	1	1	3	0	0	3	1	0	1	1	3	1	2	0	0	0	0	0	0	0	1	0	0	1	0	2	1	1	1	1	1	1	1	1	1	1	1	1	1	1	1
1	2	2	1	2	3	2	2	1	2	1	2	2	2	1	2	2	0	3	0	0	2	1	0	1	0	0	1	0	1	1	1	1	1	7	1	1	1	1	1	1	1	1	1	0	0	0	1	1	1
2	4	1	3	2	3	2	2	1	1	1	3	0	2	0	2	2	1	3	3	0	3	0	0	0	0	0	0	0	1	1	1	1	1	2	0	1	0	1	0	0	1	1	1	1	1	1	1	1	0
1	3	2	3	1	1	2	2	1	1	1	3	3	3	3	3	3	1	3	0	0	2	0	0	0	0	0	0	0	0	0	1	1	0	7	0	1	0	1	0	0	1	0	0	1	0	1	0	1	0
2	3	1	1	1	3	2	2	1	1	1	3	1	1	2	1	2	0	2	0	0	2	0	0	0	0	0	0	0	0	0	0	1	0	2	1	1	1	1	1	1	1	1	1	1	1	1	1	1	1
2	2	2	1	1	3	1	1	1	2	1	3	0	2	1	2	1	1	1	3	0	3	0	0	0	0	0	0	0	0	1	1	0	1	3	1	1	1	1	1	1	1	1	1	1	1	1	1	1	1
2	1	1	1	2	1	2	1	1	1	2	2	2	1	0	2	2	3	1	1	0	0	0	0	0	0	0	0	0	0	1	0	0	1	6	1	1	1	1	1	1	1	1	1	1	1	1	1	1	1
2	2	2	1	1	2	1	1	1	1	1	3	1	1	2	2	2	0	3	0	0	2	0	0	0	0	0	0	0	1	1	0	0	1	3	1	1	1	1	1	1	1	1	1	1	1	1	1	1	0
1	1	1	1	1	2	1	1	1	1	1	3	0	2	2	2	2	0	3	3	0	3	0	0	0	0	0	0	0	1	1	1	1	1	7	1	1	1	1	1	1	0	1	0	1	1	1	1	1	1
1	2	2	1	2	2	2	2	2	1	1	3	1	2	1	3	0	0	1	0	0	2	0	0	0	0	0	0	0	1	1	1	1	1	7	0	0	1	1	1	0	0	1	0	0	0	1	1	1	1
2	1	1	3	1	2	2	2	2	1	2	3	1	1	2	1	2	1	3	0	0	0	0	0	0	0	0	0	0	1	1	0	1	1	4	1	1	1	1	1	1	1	1	1	1	0	0	0	1	1
1	1	1	2	1	2	2	2	1	1	2	3	2	1	1	1	2	1	3	0	0	2	1	0	0	0	0	0	0	0	1	1	1	1	1	1	1	1	1	1	1	1	1	1	1	1	0	0	0	1
2	1	2	3	1	2	2	2	1	1	2	2	3	1	2	2	1	0	1	0	0	3	0	0	0	0	0	0	0	0	0	1	0	1	1	1	1	1	1	1	1	1	1	1	1	1	1	1	1	1
2	2	1	2	1	2	2	2	1	1	1	2	3	3	1	0	2	1	0	0	2	1	0	0	0	0	0	0	0	1	0	0	0	1	4	1	1	1	1	0	0	1	1	1	1	1	1	1	1	1
2	1	2	2	2	2	1	1	1	1	1	3	2	2	2	3	3	2	3	2	1	3	0	0	0	0	0	0	0	1	1	1	1	1	7	0	0	0	1	0	1	0	1	1	0	1	0	1	1	0
1	2	1	3	1	2	2	2	1	1	1	3	2	1	0	3	1	3	0	1	1	0	0	0	0	0	0	0	0	0	1	0	0	1	7	0	1	1	1	1	1	1	1	1	0	1	1	1	1	1
2	2	1	1	2	1	2	2	1	1	2	2	1	2	1	1	2	1	1	1	1	1	0	0	0	0	0	0	0	0	1	1	1	0	2	0	1	1	1	1	1	1	1	1	1	1	1	1	1	1
2	1	1	2	1	2	2	2	2	1	1	3	1	1	3	1	3	1	1	1	0	2	0	0	0	0	0	0	0	0	0	1	0	0	1	1	1	1	1	1	1	1	1	1	1	1	1	1	1	1
1	3	2	2	2	2	2	2	1	2	2	3	1	0	2	2	1	3	1	0	0	3	0	0	0	0	0	0	0	1	1	1	1	0	3	0	1	1	1	1	1	1	1	1	1	1	1	1	1	0
2	2	2	2	2	2	2	2	1	2	2	3	1	1	1	2	3	1	3	1	0	3	0	0	1	0	0	0	0	0	0	0	1	0	2	0	1	1	1	1	1	1	1	1	1	1	1	1	1	0
2	1	2	1	3	1	2	2	1	1	2	2	1	1	1	1	2	1	2	1	0	3	1	0	1	0	0	0	0	1	0	0	1	1	2	1	1	1	1	1	1	1	1	1	1	1	1	1	1	0
2	4	2	3	3	1	1	1	2	1	1	3	1	1	1	2	2	2	2	2	1	2	0	0	0	0	0	0	0	0	0	0	1	1	4	0	1	1	1	1	1	1	1	1	1	1	1	1	1	1
2	4	1	1	3	1	2	2	2	1	1	3	1	1	1	2	3	1	3	1	0	3	0	0	0	0	0	0	0	1	0	0	0	0	7	1	0	0	0	1	1	1	1	1	1	1	1	1	1	1
2	1	1	2	1	1	1	2	1	1	2	2	3	2	1	1	2	1	1	1	0	0	0	0	0	0	1	0	0	0	0	0	0	1	7	1	0	1	0	1	0	0	1	1	1	1	1	1	1	0
2	3	1	2	1	1	2	1	1	1	1	2	3	3	2	1	0	2	3	0	0	0	1	0	0	0	0	0	0	0	1	1	1	1	5	0	1	1	1	1	1	1	1	0	0	0	0	0	1	1
2	3	2	1	2	1	2	2	1	2	1	2	1	1	2	1	2	2	2	2	1	2	2	1	1	2	1	0	2	1	0	1	1	1	5	0	1	1	1	1	1	1	1	1	1	1	0	0	1	1
2	2	2	2	1	1	1	2	1	1	2	2	1	2	1	1	1	1	1	2	1	1	0	0	0	0	0	0	0	0	1	1	1	0	6	0	1	1	1	1	1	1	1	1	1	0	1	1	0	0
1	2	2	2	1	1	2	2	1	2	1	3	1	2	1	1	1	1	1	1	1	2	0	0	0	0	0	0	0	1	1	1	0	0	5	1	1	1	1	1	1	1	1	0	1	1	1	1	0	0
2	1	1	1	2	1	2	2	1	1	1	3	2	1	1	1	1	1	1	2	1	1	0	0	0	0	0	0	0	1	0	1	0	0	3	0	1	1	1	1	1	1	1	1	1	1	1	1	1	1
2	2	1	3	1	1	1	2	1	2	2	1	3	1	1	2	0	1	0	1	2	0	0	0	0	0	0	0	0	1	1	0	1	1	1	1	1	0	1	1	0	1	1	1	1	1	1	1	1	1
1	2	1	3	1	1	2	2	2	2	1	2	1	3	0	3	3	2	3	1	0	3	1	0	1	0	1	1	0	0	1	1	0	1	2	1	1	1	1	0	1	1	0	1	1	1	1	1	1	1
2	4	1	2	1	1	2	2	1	2	1	3	1	3	0	3	3	0	3	1	0	3	1	0	1	0	1	1	0	1	0	1	1	1	6	1	1	1	1	1	1	1	0	1	1	1	1	1	1	1
2	2	1	3	1	1	2	2	1	2	1	3	1	2	3	3	0	0	0	0	2	2	0	0	0	0	0	0	0	1	1	0	1	1	3	1	1	1	1	1	1	1	0	1	1	1	1	1	1	1
1	2	2	2	1	1	2	2	1	1	2	2	2	2	1	2	2	1	2	1	0	3	0	0	0	0	0	0	0	0	0	0	1	1	5	1	1	1	1	1	1	1	1	1	1	1	1	1	1	1
1	4	2	2	2	1	2	2	1	1	1	2	0	2	0	2	0	3	3	1	0	0	0	0	0	0	0	0	0	0	0	0	1	0	4	1	1	1	1	1	1	1	1	1	1	1	1	1	1	1
2	3	1	2	2	1	2	2	2	2	2	2	2	0	2	2	2	0	3	0	0	1	0	0	0	0	0	0	0	1	0	1	0	0	7	1	1	1	1	1	1	1	1	0	1	0	0	0	1	0
2	4	1	2	1	3	1	2	2	1	2	2	0	2	1	2	3	1	3	1	0	3	0	0	0	0	0	0	0	1	0	1	0	0	7	1	1	1	1	1	1	1	1	1	0	1	1	1	1	0
2	4	2	3	1	1	2	2	2	1	1	3	2	3	0	0	3	1	3	0	1	0	0	0	0	0	0	0	0	0	1	0	1	0	1	1	1	1	1	1	1	1	1	1	1	1	0	0	1	1
2	2	1	3	1	2	2	1	1	1	1	3	2	2	0	0	3	1	2	2	1	1	0	0	0	0	0	0	0	1	0	1	0	1	3	0	1	1	1	1	1	1	1	1	0	1	1	1	1	1
2	4	2	3	1	2	2	2	1	2	1	3	0	2	1	1	2	1	0	1	0	2	3	2	1	1	1	1	1	0	1	0	0	1	7	1	1	1	1	1	1	1	1	0	0	1	1	1	1	1
2	1	1	2	1	2	2	2	1	1	1	3	1	3	1	0	3	0	0	2	1	0	0	0	0	0	0	0	0	1	1	1	1	1	7	1	1	1	1	1	0	0	0	1	1	1	1	1	1	1
2	2	1	3	2	1	2	2	1	2	1	2	1	1	2	1	3	0	3	2	1	2	1	1	1	1	0	1	1	0	0	1	1	0	1	1	1	1	1	1	1	1	1	1	1	1	1	1	1	1
1	1	1	1	1	2	1	1	2	2	1	1	0	2	0	3	0	2	0	3	0	1	0	0	0	0	0	0	0	0	1	1	1	0	4	0	0	1	0	1	1	1	1	1	1	1	1	1	1	1
1	3	2	1	1	2	2	2	1	1	1	3	0	1	3	1	0	0	0	1	3	1	0	0	0	0	0	0	0	0	0	1	0	1	7	1	0	1	0	0	1	1	1	1	1	1	1	1	1	0
1	1	1	3	1	3	2	2	1	1	1	2	1	0	1	1	1	2	1	2	0	1	1	0	1	1	0	0	0	1	0	1	0	0	4	0	1	1	1	1	1	1	1	1	1	1	1	0	0	1
1	2	1	2	1	3	2	2	1	1	1	1	2	2	1	2	2	1	2	1	0	3	0	0	0	0	0	0	0	0	0	0	1	0	5	1	1	1	1	1	1	1	1	1	1	0	0	0	1	0
2	3	1	3	2	3	2	2	2	1	1	3	0	2	0	2	0	3	3	1	0	0	0	0	0	0	0	0	0	0	1	0	1	0	4	1	1	1	1	1	1	1	1	1	0	1	1	1	0	0
2	2	1	2	2	3	2	2	1	2	1	3	2	0	2	2	2	0	3	0	0	1	0	0	0	0	0	0	0	0	0	1	1	1	2	0	1	1	1	1	1	1	1	1	1	1	1	1	1	1
2	1	2	1	1	1	2	2	1	2	1	3	0	2	1	2	3	1	3	1	0	3	0	0	0	0	0	0	0	0	1	1	1	0	1	0	1	1	1	1	1	1	1	1	1	1	1	1	1	1
2	1	1	3	2	1	2	2	1	3	1	2	1	0	1	2	2	0	2	0	0	2	0	0	0	0	0	0	0	0	1	1	0	0	3	0	1	1	1	1	1	1	1	1	1	1	1	1	1	1
2	1	1	1	1	1	2	2	1	2	1	3	2	1	2	1	3	0	0	0	3	1	0	0	0	0	0	0	0	1	1	0	0	0	1	1	1	1	1	1	1	1	1	1	1	1	1	1	1	1
2	1	2	2	1	1	2	2	1	1	1	3	1	1	1	1	3	1	3	2	1	2	0	0	0	0	0	0	0	0	1	1	0	1	6	0	0	1	0	0	1	0	0	1	1	1	1	1	1	1
2	1	1	2	1	1	2	2	2	1	1	3	1	3	0	3	3	2	3	1	0	3	0	0	0	0	0	0	0	1	1	1	1	1	7	1	1	0	1	0	0	0	0	1	0	0	0	1	1	1
2	4	1	1	2	1	2	2	2	2	1	3	1	0	1	1	1	2	1	2	0	1	0	0	0	0	0	0	0	0	0	1	1	1	5	1	1	1	1	1	1	1	1	1	1	1	1	1	1	1
1	1	1	2	1	1	2	2	2	1	2	2	1	1	1	1	2	1	1	2	1	2	0	0	0	0	0	0	0	1	1	1	0	0	5	1	0	0	1	1	0	1	0	1	1	0	0	1	0	1
2	2	1	3	1	1	2	2	2	2	2	2	1	1	1	1	3	1	3	2	1	2	0	0	0	0	0	0	0	1	0	0	0	1	4	0	1	0	1	1	0	0	1	1	1	1	1	1	1	0
2	4	1	1	1	1	2	2	1	2	1	2	1	3	0	3	3	2	3	1	0	3	0	0	0	0	0	0	0	1	0	1	1	0	6	0	1	1	1	1	1	0	1	1	1	1	1	1	1	1
1	3	2	1	1	3	2	2	2	1	1	3	2	2	3	3	3	2	3	2	2	2	0	0	0	0	0	0	0	1	1	1	1	1	7	1	1	1	1	1	1	1	1	1	1	1	1	1	1	1
2	1	1	1	1	3	2	2	2	2	2	2	3	2	1	1	2	1	1	1	0	0	0	0	0	0	0	0	0	1	1	0	0	1	7	1	0	1	1	0	1	1	1	1	1	1	1	1	1	1
2	1	1	2	1	1	1	2	1	1	1	3	1	1	1	1	3	1	3	2	0	3	0	0	0	0	0	0	0	0	0	0	0	1	5	0	1	1	1	0	0	0	1	1	1	1	1	1	1	1
1	4	1	1	1	1	2	2	1	1	1	3	1	3	0	3	3	2	3	1	0	3	0	0	0	0	0	0	0	0	1	0	1	0	6	0	0	0	1	1	1	1	1	1	1	1	1	1	1	0
2	3	2	2	1	1	2	1	1	2	1	2	2	0	1	2	1	0	2	3	1	2	0	0	0	0	0	0	0	1	1	1	1	1	2	1	1	0	0	0	1	0	1	1	1	1	1	1	1	1
1	1	1	1	1	2	2	1	2	1	1	3	2	3	3	2	3	1	2	0	0	1	0	0	0	0	0	0	0	1	1	1	0	1	6	1	0	0	0	0	1	1	1	1	1	1	1	1	1	1
1	4	2	3	1	2	2	2	2	2	1	3	2	2	2	2	2	2	3	0	0	0	0	0	0	0	0	0	0	0	0	1	0	0	5	1	1	0	1	1	1	1	1	1	1	1	1	0	0	0
1	3	2	2	1	3	1	2	1	1	1	3	2	3	2	2	2	2	3	3	2	3	0	0	0	0	0	0	0	0	1	1	0	0	7	1	0	1	0	1	1	0	0	1	0	0	1	0	1	0
2	3	2	3	1	3	2	1	1	1	2	3	2	3	2	2	3	2	3	3	2	3	0	0	0	0	0	0	0	1	1	1	0	0	4	0	1	0	0	1	0	0	1	1	0	1	1	0	1	1
2	4	2	3	1	2	1	2	2	2	1	2	2	3	2	2	2	2	2	3	1	2	1	1	1	1	0	1	1	1	1	1	1	1	7	1	1	1	1	0	0	1	1	0	1	0	0	1	0	1
2	4	2	2	1	2	2	2	2	2	1	2	1	2	2	2	2	3	3	3	2	3	0	0	0	0	0	0	0	0	1	1	0	0	4	0	0	0	1	0	1	1	1	0	1	0	0	1	1	1
1	2	1	3	1	2	2	2	2	1	1	3	2	3	3	3	3	2	2	2	1	2	0	0	0	0	0	0	0	1	1	0	1	0	7	1	0	0	0	0	0	1	0	0	1	1	1	0	1	0
1	4	2	3	2	3	2	2	2	1	1	3	1	2	1	2	1	2	3	0	0	1	1	0	0	0	0	0	0	1	0	0	0	0	4	0	0	0	1	1	1	1	1	1	1	1	1	1	0	1
2	1	1	2	1	3	2	2	1	1	2	3	2	1	1	2	3	1	3	0	0	2	1	1	1	1	0	0	0	1	0	1	0	1	1	0	1	1	1	0	1	1	1	1	1	1	1	1	0	1
2	3	2	3	2	3	1	2	2	2	1	3	1	0	2	3	2	1	1	0	3	0	0	0	0	0	0	0	0	1	1	1	1	1	7	1	1	1	1	1	1	1	1	1	1	1	1	1	1	1
2	2	2	1	1	3	2	2	2	2	1	3	2	1	2	1	2	1	3	2	1	2	1	1	1	0	1	1	1	1	0	0	0	0	7	1	0	1	1	1	1	1	1	0	0	1	0	1	0	0
2	4	2	1	2	1	2	1	1	1	1	3	1	0	0	1	3	2	2	3	1	0	0	0	0	0	0	0	0	1	1	1	0	1	3	0	0	0	1	1	1	1	1	0	1	1	0	0	1	1
1	3	1	1	1	1	2	2	2	2	1	3	1	0	0	2	2	1	3	0	0	1	0	0	0	0	0	0	0	1	0	0	0	0	3	1	1	1	0	1	1	1	1	0	0	1	1	0	0	1
2	3	2	1	1	1	2	2	2	2	1	3	0	2	2	3	2	0	1	1	1	2	0	0	0	0	0	1	0	1	1	0	0	0	6	0	1	0	1	0	0	1	1	1	1	1	1	1	0	0
1	3	2	1	2	1	2	2	2	3	1	2	1	2	1	3	2	1	3	1	1	2	1	0	0	0	0	1	0	1	1	0	0	1	3	1	0	1	1	1	0	1	1	1	1	1	1	1	1	0
2	2	1	2	2	1	2	2	1	1	1	3	1	3	2	0	0	1	0	3	0	1	0	0	0	0	0	0	0	0	0	1	0	1	6	0	0	0	0	0	1	1	1	1	1	1	1	1	1	0
2	2	2	1	1	1	2	1	1	3	2	1	1	1	1	1	2	0	1	3	0	3	0	0	0	0	0	0	0	0	1	1	1	0	6	0	1	1	1	0	0	1	1	1	1	1	1	1	1	1
2	4	1	1	1	3	1	2	2	1	1	3	1	2	0	1	3	1	3	1	0	3	0	0	0	0	0	0	0	1	1	1	1	0	7	1	1	1	0	0	0	1	1	1	1	1	1	1	0	1
1	3	2	2	2	3	2	2	2	1	2	2	2	0	0	1	2	1	2	2	0	2	0	0	0	0	0	0	0	0	0	1	0	1	2	0	1	0	1	0	1	1	1	1	1	1	1	1	1	1
1	2	1	2	1	1	2	2	1	2	1	3	1	0	0	3	2	0	3	0	3	1	0	0	0	0	0	0	0	0	0	1	0	1	4	0	0	1	1	0	1	1	1	1	1	1	1	1	1	1
2	4	2	1	2	2	2	1	1	1	1	3	1	1	1	1	2	1	2	1	1	1	1	1	1	0	1	0	0	1	1	0	0	1	3	0	0	0	0	0	1	1	1	1	0	1	1	1	1	1
1	4	1	2	1	2	2	2	1	1	1	3	0	1	2	0	1	0	2	2	3	0	0	0	0	0	0	0	0	0	1	0	1	0	6	1	0	0	1	0	1	1	0	1	0	1	1	1	1	1
2	1	1	2	1	2	2	1	2	1	1	3	2	1	2	3	1	0	2	1	0	2	0	0	0	0	0	0	0	1	1	0	1	1	3	1	1	1	0	1	0	1	0	0	0	1	1	1	1	1
2	2	1	2	2	3	2	2	1	3	1	2	2	2	1	1	1	0	2	0	0	2	1	0	1	0	0	1	0	0	0	0	1	1	7	0	1	1	0	0	1	1	1	1	1	1	1	1	1	1
2	3	1	3	2	3	2	2	2	2	1	3	0	0	2	1	0	0	1	3	2	3	0	0	0	0	0	0	0	1	1	1	1	1	7	1	1	1	1	1	1	1	1	1	1	1	1	1	1	1
1	1	2	1	2	3	2	2	2	2	2	2	1	3	1	3	0	0	2	0	0	0	0	0	1	0	1	0	0	1	1	1	1	1	7	1	1	1	1	1	1	1	1	1	1	1	1	1	1	1
2	1	2	2	1	3	1	2	2	2	2	3	0	2	0	3	1	1	3	1	0	3	1	0	0	0	0	0	0	1	0	1	0	1	6	0	0	0	0	1	0	1	0	1	1	1	1	1	1	1
1	3	2	1	1	3	2	2	2	1	1	3	0	2	1	2	2	0	3	0	0	1	1	0	1	0	0	0	0	0	1	0	0	1	6	0	0	0	1	0	1	0	1	0	0	1	1	1	1	1
2	1	1	3	1	3	2	2	1	1	2	2	0	1	1	0	1	0	3	0	3	3	0	0	0	0	0	0	0	1	1	0	1	1	1	1	0	1	0	1	1	0	0	0	0	0	1	1	0	1
1	2	2	3	1	3	1	2	1	1	1	3	2	0	2	1	2	3	1	0	0	2	1	1	1	1	1	1	0	0	1	1	1	0	4	1	0	0	0	1	0	1	0	0	0	0	0	0	1	0
2	1	1	3	1	3	2	2	1	1	1	3	2	3	0	0	3	1	1	2	0	0	0	1	0	0	0	0	0	1	1	1	0	1	2	0	0	1	1	0	1	1	0	1	0	0	0	0	1	1
2	4	2	1	1	3	1	2	2	3	1	1	1	1	2	0	3	3	0	0	1	1	0	0	0	0	0	0	0	1	0	0	1	1	5	0	1	0	0	1	1	0	0	1	1	0	0	0	0	0
2	2	2	1	1	2	2	2	1	2	2	1	1	1	1	2	2	0	1	3	0	0	0	0	0	0	0	0	0	1	0	1	0	0	5	0	1	1	0	1	1	0	1	0	1	1	0	0	1	1
2	4	2	1	2	1	2	2	1	3	2	1	1	3	0	0	2	1	0	3	1	1	0	0	0	0	0	0	1	0	1	1	1	1	5	1	1	0	0	0	1	0	1	1	1	1	0	0	0	0
1	1	2	3	2	1	2	2	2	1	1	3	2	3	2	3	2	3	3	2	2	2	0	0	0	0	0	0	0	0	1	0	0	0	7	0	1	0	0	0	1	0	1	0	0	0	0	1	0	1
2	3	1	2	1	1	2	2	1	1	1	3	2	2	1	2	3	2	2	2	2	2	1	1	0	0	0	0	0	1	1	1	1	0	7	0	0	1	0	1	0	0	1	0	0	1	1	1	0	1
2	3	1	2	1	1	2	2	2	2	1	2	2	3	2	2	3	3	3	2	2	3	0	0	0	0	0	0	0	0	0	0	1	1	6	1	1	1	1	1	0	1	1	1	1	1	1	0	1	0
2	2	2	1	1	1	2	2	2	1	1	3	3	2	2	2	2	3	2	2	1	2	0	0	0	0	0	0	0	0	1	1	0	0	4	0	1	0	0	1	0	0	1	1	0	0	0	0	0	0
2	4	1	2	1	1	1	2	1	1	1	3	1	2	0	1	2	0	3	1	2	2	1	1	1	0	0	0	0	0	1	0	1	0	6	1	1	1	0	0	1	0	0	1	0	0	0	1	1	0
2	1	2	1	1	1	2	2	1	2	2	3	1	2	1	2	2	0	2	0	0	2	0	0	1	0	0	0	0	1	0	1	1	0	3	0	1	0	0	0	0	1	1	0	0	1	1	0	0	1
2	3	1	2	1	1	2	2	2	2	1	2	0	0	3	1	0	1	0	2	1	3	0	0	0	0	0	0	0	1	1	1	1	1	7	1	1	1	1	1	1	1	1	1	0	0	0	1	1	1
2	3	1	3	1	2	1	1	2	2	1	3	1	1	2	2	3	0	3	0	0	1	1	1	1	1	1	1	1	1	1	0	0	1	4	1	1	1	1	1	0	0	1	1	1	0	1	0	0	1
1	2	1	3	1	2	2	2	1	2	1	3	2	1	2	2	0	1	3	0	0	2	0	0	0	0	0	0	0	1	0	0	0	1	7	1	1	0	1	1	1	0	1	1	0	0	0	0	0	0
1	3	2	1	1	2	2	1	1	2	1	3	0	3	0	1	3	3	0	0	0	3	0	0	0	0	0	0	0	1	1	1	0	0	6	1	0	1	1	1	0	1	1	0	0	0	0	0	1	1
2	1	1	3	2	2	1	2	1	2	1	3	0	0	2	2	3	1	2	0	0	1	0	0	0	0	0	0	0	1	1	1	1	1	7	1	1	1	1	1	1	1	1	1	1	1	1	1	1	1
1	1	1	2	1	1	2	2	1	1	2	2	2	3	1	0	3	2	1	0	0	0	0	1	0	0	0	0	0	1	1	1	1	1	7	1	1	1	1	1	1	1	0	0	1	1	1	1	1	1
1	4	2	1	1	3	1	1	1	1	2	2	0	2	0	2	2	1	3	3	0	3	0	0	0	0	0	0	0	1	1	1	1	1	7	1	1	1	0	1	1	1	1	0	1	1	1	1	1	1
1	3	2	2	1	3	2	2	2	3	1	2	3	3	3	3	3	1	3	0	0	2	0	0	0	0	0	1	0	1	1	1	1	1	7	1	1	1	1	1	1	1	1	1	1	1	1	1	1	1
1	2	1	3	1	2	2	2	1	2	2	2	1	1	2	1	2	0	2	0	0	2	0	0	0	0	0	0	0	1	1	1	1	1	7	1	1	1	1	1	1	1	1	1	1	1	1	1	1	1
1	2	2	2	1	2	1	2	1	1	1	3	0	2	1	2	1	1	1	3	0	3	0	0	0	0	0	0	0	1	1	1	1	1	7	1	1	1	1	1	1	1	1	0	1	1	1	1	1	1
1	2	2	1	1	2	1	1	1	2	1	3	0	1	3	0	1	1	3	1	1	3	0	0	0	0	0	0	0	1	1	1	1	1	7	1	1	1	1	1	1	1	1	0	1	1	1	1	1	1
2	1	1	2	1	3	2	2	2	2	1	2	2	1	3	1	1	1	1	1	0	0	0	0	0	0	0	0	0	1	1	1	1	1	7	1	1	1	1	1	1	1	1	1	1	1	1	1	1	1
1	1	1	3	1	1	1	2	2	1	1	3	1	0	0	2	2	2	3	1	2	1	0	0	0	0	0	0	0	1	1	1	1	1	7	1	1	1	1	1	0	0	0	0	0	1	0	1	1	1
2	2	2	1	3	2	2	2	2	2	1	2	2	1	1	1	2	1	3	1	1	0	1	1	0	0	1	1	1	1	1	0	1	1	4	1	1	1	1	0	0	1	0	0	0	0	0	1	1	1
1	4	1	3	1	2	2	2	2	3	1	2	0	1	1	2	3	1	3	1	1	0	1	1	1	1	1	1	0	1	1	1	1	1	7	1	1	1	0	0	0	0	0	0	1	1	1	1	1	1
2	2	2	3	1	1	1	2	1	1	1	3	2	1	1	2	0	3	3	0	0	1	0	0	0	0	0	0	0	1	1	1	1	1	5	1	1	1	1	0	0	0	1	0	0	0	0	1	1	1
1	1	1	1	1	2	2	2	2	1	1	3	3	1	1	3	0	2	0	3	1	0	0	0	0	0	0	0	0	1	1	1	1	1	7	1	1	1	1	1	1	1	1	1	1	1	1	1	1	1
1	1	1	1	1	3	2	2	2	1	1	3	0	1	2	1	3	1	2	1	2	0	0	0	0	0	0	0	0	1	1	1	1	1	7	1	1	1	1	1	1	1	1	1	1	0	1	1	1	1
2	3	1	2	1	3	2	2	2	3	2	1	1	3	0	3	3	1	3	1	1	0	1	0	1	0	0	0	0	1	1	1	1	1	7	1	1	1	1	1	1	1	1	1	1	1	1	1	1	1
2	3	1	2	1	1	2	2	1	1	1	2	1	1	2	2	2	0	3	0	0	2	0	0	0	0	0	0	0	1	1	1	1	1	7	0	0	1	1	1	1	1	1	1	0	0	1	1	1	1
2	3	2	2	1	3	2	2	2	2	1	2	0	2	2	2	2	0	3	3	0	3	0	0	0	0	0	0	0	1	1	1	1	1	5	1	1	1	1	0	0	0	0	0	0	0	0	1	1	1
2	4	1	2	1	3	2	2	2	2	1	3	1	2	1	3	0	0	1	0	0	2	0	0	0	0	0	0	0	1	1	1	1	1	5	1	1	1	1	0	0	0	1	1	1	1	1	1	1	1
2	2	1	1	1	3	2	2	2	2	1	2	1	1	2	1	2	1	3	0	0	0	0	0	0	0	0	1	0	1	1	1	1	1	6	1	1	1	1	1	0	0	0	0	0	1	1	1	1	1
2	3	1	1	1	3	2	2	1	2	1	3	2	1	1	1	2	1	3	0	0	2	0	0	0	0	0	0	0	1	1	1	1	1	7	1	1	1	1	1	1	0	1	0	0	1	0	1	1	1
1	4	2	1	1	3	2	1	1	1	1	3	3	1	2	2	1	0	1	0	0	3	0	0	0	0	0	0	0	1	1	0	1	1	7	1	1	1	1	1	1	1	1	1	0	1	1	1	1	1
1	2	1	2	1	3	2	2	1	2	1	3	1	1	1	1	3	0	3	1	0	1	0	0	1	0	0	1	0	1	1	1	1	1	7	1	1	1	1	0	0	0	0	0	1	0	0	1	1	1
2	3	1	3	1	3	2	2	1	1	1	3	3	2	0	0	2	3	0	0	0	2	0	0	0	0	0	0	0	1	1	1	1	1	7	1	1	1	1	1	1	1	1	1	1	1	0	1	1	1
2	4	1	2	2	3	2	2	1	2	1	3	1	0	2	2	1	3	1	0	0	3	0	0	0	0	0	0	0	1	1	1	1	1	7	1	1	1	0	0	0	0	0	0	1	1	1	1	1	1
2	1	1	1	1	1	2	2	1	1	1	3	0	3	1	0	0	2	0	1	2	1	0	0	0	0	0	0	0	1	1	1	1	1	4	1	1	1	1	1	1	1	1	1	1	1	1	1	1	1
1	1	2	1	1	1	2	1	2	1	2	3	0	1	3	0	1	0	0	2	2	2	0	0	0	0	0	0	0	1	1	1	1	1	7	1	1	1	1	1	1	1	1	1	1	1	1	1	1	1
2	2	2	3	1	1	1	2	2	1	1	1	0	1	0	1	2	1	0	3	2	0	0	0	1	0	0	0	0	1	1	1	1	1	7	1	1	1	1	1	1	1	1	1	1	0	1	1	1	1
2	3	2	2	1	1	2	2	2	3	2	1	2	2	2	0	2	2	1	0	1	0	1	1	0	0	0	0	1	1	1	1	1	1	5	1	0	1	1	1	1	1	1	1	1	0	1	1	1	1
2	1	1	2	1	1	2	2	1	3	2	1	3	0	1	0	0	2	2	1	1	2	1	0	0	0	0	1	0	1	0	1	1	1	7	0	0	1	1	0	1	1	1	0	0	0	1	1	1	1
1	3	1	2	1	1	2	1	1	3	2	2	0	1	1	2	3	0	3	1	0	3	1	0	1	0	0	0	0	1	1	1	1	1	7	1	1	1	1	1	1	1	1	0	0	1	0	1	1	1
1	1	1	1	1	1	1	2	2	1	2	3	1	1	1	2	3	1	3	1	0	3	0	0	0	0	0	0	0	1	1	1	1	1	7	1	1	1	1	1	1	1	1	1	1	1	1	1	1	1
2	2	2	3	1	2	2	2	2	1	1	3	1	1	1	1	2	1	2	1	0	3	0	0	0	0	0	0	0	1	0	0	1	1	5	1	1	1	0	0	0	0	0	0	1	1	1	1	1	1
2	1	2	1	1	1	2	2	1	1	1	3	2	2	1	2	2	1	2	1	0	3	0	0	0	0	0	0	0	1	1	0	1	1	7	1	1	1	1	1	1	1	1	1	1	1	1	1	1	1
2	2	2	2	1	1	2	2	1	1	1	3	0	2	0	2	0	3	3	1	0	0	0	0	0	0	0	0	0	1	1	1	1	1	7	1	1	1	1	1	1	1	1	1	1	0	1	1	1	1
2	4	1	2	1	1	2	2	1	1	2	2	0	2	0	0	0	3	3	0	1	3	0	0	0	0	0	0	0	1	1	1	1	1	7	1	0	0	1	0	0	0	0	1	0	0	0	1	1	1
1	2	2	2	2	1	2	2	2	3	2	1	0	2	0	2	0	3	3	1	0	0	0	0	0	0	0	0	0	1	0	0	1	1	6	1	0	0	0	0	0	0	0	0	1	0	0	1	1	1
2	4	2	1	3	1	2	2	1	1	2	3	2	0	2	2	2	0	3	0	0	1	0	0	0	0	0	0	0	1	1	1	1	1	7	1	1	1	1	1	1	1	1	1	0	1	0	1	1	1
1	1	1	1	1	1	2	2	2	2	2	2	0	2	1	2	3	1	3	1	0	3	0	0	0	0	0	1	0	1	1	1	1	1	7	1	1	1	1	1	1	1	1	1	0	1	1	1	1	1
1	2	1	2	1	1	2	2	2	3	2	2	1	1	0	3	1	1	0	0	0	3	1	1	1	0	1	1	0	1	1	1	1	1	7	0	1	1	1	1	1	1	1	1	1	1	1	1	1	1
2	1	2	1	2	2	2	2	2	3	2	3	1	3	3	0	2	0	3	0	0	1	1	1	1	0	0	0	0	1	1	1	1	1	7	1	1	1	1	1	1	1	1	0	0	0	0	1	1	1
2	1	1	1	1	3	2	2	1	2	1	3	0	0	3	1	1	3	3	0	1	1	0	0	0	0	0	0	0	1	1	1	1	1	5	1	1	1	1	1	1	1	1	1	0	0	0	1	1	1
2	1	1	2	2	3	2	2	2	2	1	3	1	1	1	1	3	1	3	2	1	2	0	0	0	0	0	0	0	1	1	1	1	1	7	1	1	1	0	0	0	0	0	0	1	1	1	1	1	1
2	1	2	3	2	1	2	2	1	1	1	3	1	3	0	3	3	2	3	1	0	3	0	0	0	0	0	0	0	1	1	1	1	1	7	1	1	1	1	1	1	1	1	1	0	0	0	1	1	1
1	1	2	2	1	1	2	2	1	1	1	3	1	0	1	1	1	2	1	2	0	1	0	0	0	0	0	0	0	1	1	1	1	1	7	1	1	1	1	1	1	1	1	0	1	1	1	1	1	1
2	1	1	1	1	1	2	2	2	1	2	3	1	1	1	1	2	1	1	2	1	2	0	0	0	0	0	0	0	1	1	1	1	1	7	1	1	1	1	1	1	1	1	0	1	1	1	1	1	1
1	4	2	2	3	1	2	2	1	1	2	3	1	1	1	1	3	1	3	2	1	2	0	0	0	0	0	0	0	1	1	1	1	1	7	1	1	1	1	1	1	1	1	0	1	1	1	1	1	1
2	2	2	2	2	1	2	2	1	1	1	3	1	3	0	3	3	2	3	1	0	3	1	1	1	1	0	1	1	1	1	1	1	1	7	1	1	1	1	1	1	1	1	1	1	1	1	1	1	1
1	1	2	1	1	1	2	1	2	1	1	3	2	3	2	3	3	3	3	2	3	2	0	0	0	0	0	0	0	1	1	1	1	1	7	1	1	1	1	1	1	1	1	0	0	0	0	1	1	1
2	1	1	1	1	3	2	2	1	1	1	3	3	2	1	1	2	1	1	1	0	0	0	0	0	0	0	0	0	1	1	1	1	1	6	1	1	1	1	1	1	1	1	1	1	1	1	1	1	1
1	1	1	1	1	3	2	1	1	1	1	3	1	1	1	1	3	1	3	2	0	3	0	0	0	0	0	0	0	1	1	1	1	1	5	1	1	1	1	1	1	1	1	0	1	1	1	1	1	1
1	3	1	3	1	1	2	2	1	3	1	2	1	3	0	3	3	2	3	1	0	3	1	0	1	0	1	1	1	1	1	1	1	1	7	1	1	1	1	1	1	1	1	0	1	1	1	1	1	1
2	1	1	1	1	1	2	1	1	3	2	2	2	1	1	0	0	3	3	0	1	3	1	0	0	0	0	0	0	1	1	1	1	1	3	1	1	1	1	1	1	1	1	1	1	1	1	1	1	1
1	1	1	2	2	1	2	1	1	2	1	2	2	3	3	2	3	1	2	0	0	1	0	0	0	0	0	0	0	1	1	1	1	1	3	0	0	0	0	0	0	0	0	0	0	0	0	1	1	0
2	2	2	2	1	1	1	2	2	2	1	2	2	0	0	2	0	3	2	0	2	1	0	0	0	0	0	0	0	1	1	1	1	1	7	1	1	1	1	1	1	1	1	0	1	1	1	1	1	1
1	3	1	1	1	1	2	2	1	2	2	2	3	1	0	3	1	0	3	0	0	0	0	0	0	0	0	0	0	1	0	1	1	1	0	1	1	0	0	0	0	0	0	0	1	1	0	1	1	1
2	3	2	2	1	1	2	2	2	1	1	3	2	1	0	3	2	0	1	1	1	3	0	0	0	0	0	0	0	1	1	0	1	1	6	1	1	1	1	1	1	1	1	0	1	1	1	1	1	1
2	1	1	1	1	1	2	2	2	2	2	2	2	2	2	2	2	2	3	0	0	0	0	0	0	0	0	0	0	1	0	0	0	1	2	0	0	0	1	0	0	0	0	0	0	0	0	1	1	0
2	3	2	2	3	1	2	2	1	1	1	2	1	2	2	1	3	1	3	1	0	3	0	0	0	0	0	0	0	1	1	1	1	1	7	1	1	1	1	1	1	1	1	0	1	1	1	1	1	1
2	3	1	2	1	1	2	2	1	1	1	2	1	2	1	2	1	2	3	0	0	1	0	0	0	0	0	0	0	1	0	1	1	1	7	1	1	1	1	1	1	0	1	0	1	1	1	1	1	1
1	1	2	1	1	1	2	2	1	1	1	3	2	1	1	2	3	1	3	0	0	2	0	0	0	0	0	0	0	1	0	1	1	1	4	1	1	1	1	1	1	1	1	0	1	0	0	1	1	1
2	1	1	1	1	1	2	2	1	1	1	3	1	1	1	1	2	0	1	3	0	3	0	0	0	0	0	0	0	1	0	1	0	1	4	1	1	1	1	1	1	1	1	0	0	0	0	1	1	1
2	1	1	2	1	1	1	1	1	1	2	3	1	3	0	2	1	0	3	0	0	2	0	0	0	0	0	0	0	1	1	1	1	1	7	1	1	1	1	1	1	1	1	0	1	1	1	1	1	1
2	1	2	1	2	1	2	2	1	1	1	3	2	3	1	2	3	3	3	2	2	2	0	0	0	0	0	0	0	1	1	1	0	1	7	1	1	1	1	1	1	1	1	1	0	0	0	1	1	1
2	3	1	1	1	1	2	2	1	3	1	2	2	0	2	3	0	0	3	1	1	2	0	0	0	0	0	0	0	1	1	1	1	0	7	1	1	1	1	1	1	1	1	1	0	0	1	1	1	1
2	2	2	1	1	3	2	2	2	2	1	3	0	0	2	0	1	2	0	3	3	2	0	0	0	0	0	1	0	1	1	1	1	1	3	1	1	1	1	1	1	1	1	1	1	1	1	1	1	1
1	2	2	1	1	1	2	2	1	3	1	3	1	2	0	1	3	1	3	1	0	3	0	0	0	0	0	0	0	1	1	1	1	1	5	1	1	1	1	0	0	0	0	0	0	0	0	1	1	1
2	3	1	2	1	1	1	2	1	1	1	3	2	0	0	1	2	1	2	2	0	2	0	0	0	0	0	0	0	1	1	1	1	1	7	1	1	1	1	0	1	1	1	1	1	1	1	1	1	1
2	2	1	1	1	1	1	2	1	2	2	3	2	1	2	3	1	0	2	1	0	2	0	0	0	0	0	0	0	0	1	1	1	1	4	1	1	1	1	1	1	1	0	0	1	1	1	1	1	1
2	3	1	2	1	1	2	2	1	1	2	3	2	2	1	1	1	0	2	0	0	2	0	0	0	0	0	0	0	1	1	1	1	1	7	1	1	1	1	1	1	1	0	1	1	0	1	1	1	1
1	3	2	2	1	1	2	2	1	3	2	2	2	3	3	2	3	1	2	0	0	1	1	0	0	0	0	0	0	1	1	1	1	1	7	1	1	1	1	0	1	1	1	0	1	1	1	1	1	1
1	4	2	1	1	3	1	2	2	2	1	3	1	3	1	1	2	1	0	1	2	0	0	0	0	0	0	0	0	1	1	1	1	1	7	1	1	1	1	1	1	1	1	1	1	1	1	1	1	1
2	3	2	2	2	1	2	2	2	3	2	2	3	0	0	3	2	0	0	1	0	1	1	0	1	0	0	0	0	1	1	1	1	1	6	1	1	1	1	1	1	1	1	0	0	0	0	1	1	1
1	2	2	3	1	1	2	2	2	1	1	3	1	1	2	2	3	0	3	0	0	1	0	0	0	0	0	0	0	1	1	1	1	1	5	1	1	1	1	1	1	1	1	1	0	0	0	1	1	0
2	4	1	1	2	3	2	2	2	2	1	3	2	1	2	2	0	1	3	0	0	2	0	0	0	0	0	0	0	1	1	1	1	0	7	1	1	1	0	0	0	0	0	1	1	1	1	1	1	1
1	4	1	3	1	3	2	2	1	1	2	1	0	3	0	1	3	3	0	0	0	3	0	0	0	0	0	0	0	1	1	1	1	1	7	1	1	1	1	1	1	1	1	1	1	1	1	1	1	1
2	4	1	2	1	1	2	2	1	1	1	3	1	2	3	0	2	3	3	0	0	0	0	0	0	0	0	0	0	1	1	1	1	1	7	1	1	1	1	1	1	1	1	1	1	1	1	1	1	1
2	2	1	1	1	1	2	2	2	1	2	2	2	2	2	2	2	2	3	0	0	0	1	1	1	1	1	1	0	1	1	1	1	1	7	1	1	1	1	1	1	1	1	1	1	1	1	1	1	1
2	3	1	2	1	1	2	2	1	1	1	3	0	3	0	3	0	0	3	0	0	1	0	0	0	0	0	0	0	1	1	1	1	1	6	1	1	1	1	1	1	1	1	1	1	1	1	1	1	1
1	2	2	1	1	1	2	2	1	2	1	2	0	0	2	2	3	1	2	0	0	1	0	0	0	0	0	0	0	1	1	1	1	1	3	1	1	1	1	1	1	1	1	0	1	0	1	1	1	1
1	1	2	3	1	1	2	2	1	1	2	3	3	2	0	2	0	0	2	1	1	0	0	0	0	0	0	0	0	1	1	1	1	1	7	1	1	1	1	1	1	1	1	1	1	1	1	1	1	1
2	3	1	3	2	1	2	2	1	1	1	3	0	2	0	2	2	1	3	3	0	3	0	0	0	0	0	0	0	1	1	1	1	1	7	1	1	1	1	1	1	1	0	1	0	1	0	1	1	1
1	1	1	2	2	3	1	2	2	3	2	1	3	3	3	3	3	1	3	0	0	2	0	0	0	0	0	0	0	1	1	1	1	1	7	0	0	0	1	0	0	0	0	1	0	0	0	1	1	0
1	4	1	2	2	1	2	1	2	1	1	2	1	1	2	1	2	0	2	0	0	2	0	0	0	0	0	0	0	1	1	1	1	1	7	1	1	1	1	1	1	1	1	0	0	1	1	1	1	1
1	3	1	3	1	2	2	2	1	1	1	3	0	2	1	2	1	1	1	3	0	3	1	0	1	0	0	0	0	1	1	1	1	1	7	0	1	1	1	1	1	1	1	1	1	1	1	1	1	1
1	2	2	3	1	1	2	2	1	1	2	3	2	0	1	3	2	3	0	0	0	0	0	0	0	0	0	0	0	1	1	1	1	1	7	1	1	1	1	0	0	0	0	1	1	1	1	1	1	1
2	3	1	3	2	1	2	2	1	1	2	2	1	1	2	2	2	0	3	0	0	2	0	0	0	0	0	0	0	1	1	1	1	1	7	1	1	1	1	1	1	1	1	1	1	0	1	1	1	1
2	2	1	3	2	1	2	2	1	3	2	3	0	2	2	2	2	0	3	3	0	3	0	0	0	0	0	0	0	1	1	1	1	1	7	1	1	1	1	1	1	1	1	1	1	1	1	1	1	1
1	1	1	1	1	3	2	2	2	3	2	2	2	1	1	1	2	1	3	0	0	2	0	0	0	0	0	0	0	1	1	1	1	1	7	1	1	1	1	1	1	1	1	1	1	1	1	1	1	1
2	2	1	3	1	1	2	2	2	2	2	2	3	1	2	2	1	0	1	0	0	3	0	1	0	0	0	0	0	1	1	1	1	1	3	1	1	1	1	1	1	1	1	1	1	1	1	1	1	1
1	4	2	1	1	1	2	2	1	3	2	2	1	1	1	1	3	0	3	1	0	1	0	0	0	0	0	0	0	1	1	1	1	1	2	1	1	1	1	1	1	1	1	1	1	1	1	1	1	1
1	3	2	2	2	1	2	2	2	3	2	1	0	1	2	2	2	1	2	2	1	1	1	0	0	0	0	0	0	1	1	1	1	1	3	1	1	1	1	1	1	1	1	1	1	1	1	1	1	1
1	2	2	3	2	1	2	2	2	1	2	2	1	0	2	2	1	3	1	0	0	3	0	0	0	0	0	0	0	1	1	1	1	1	4	1	1	1	1	1	0	0	0	1	1	0	0	1	1	1
1	4	1	2	1	1	2	2	2	1	2	2	1	1	1	2	3	1	3	1	0	3	0	0	0	0	0	0	0	1	1	1	1	1	2	1	1	1	1	1	1	1	1	1	1	1	1	1	1	1
2	1	2	2	2	1	2	2	2	2	2	2	1	1	1	1	2	1	2	1	0	3	0	0	0	0	0	0	0	1	1	1	1	1	2	1	1	1	1	1	1	1	1	1	1	1	1	1	1	1
2	3	2	1	2	1	2	1	2	2	2	2	2	2	1	2	2	1	2	1	0	3	0	0	0	0	0	0	0	1	1	1	1	1	2	1	1	1	1	1	1	1	1	1	1	1	1	1	1	1
1	2	2	1	3	1	2	2	2	1	2	1	0	2	0	2	0	3	3	1	0	0	0	0	0	0	0	0	0	1	1	1	1	1	4	1	1	1	1	1	0	0	1	1	1	1	0	1	1	1
2	1	1	1	1	1	2	2	1	2	1	3	2	0	2	2	2	0	3	0	0	1	0	0	0	0	0	0	0	1	1	1	1	1	7	1	1	1	1	1	1	1	1	0	1	1	1	1	1	1
2	3	2	3	2	1	2	2	1	2	2	2	0	2	1	2	3	1	3	1	0	3	0	0	0	0	0	0	0	1	1	1	1	1	2	1	1	1	1	1	1	1	1	1	1	1	1	1	1	1
2	3	1	2	1	3	2	2	1	3	2	2	1	0	2	0	2	2	0	1	2	0	0	0	0	0	0	0	0	1	1	1	1	1	7	1	1	1	1	1	1	1	1	1	1	1	1	1	1	1
2	1	1	3	1	1	2	2	1	1	1	3	2	2	2	2	2	3	3	2	2	3	1	1	1	1	0	0	1	1	1	0	1	1	4	1	1	1	1	1	1	1	1	0	0	1	0	1	1	1
1	2	2	1	2	1	2	2	1	1	2	2	0	3	0	1	1	2	0	2	2	2	1	0	1	1	1	0	0	1	1	1	1	1	7	1	1	1	1	1	1	1	1	0	1	1	0	1	1	1
1	2	1	1	1	1	2	2	1	1	1	3	2	0	2	2	3	0	3	1	1	0	1	1	2	0	1	1	1	1	1	1	1	1	7	1	1	1	1	1	1	1	1	1	1	1	1	1	1	1
2	3	1	3	1	1	2	2	1	1	1	3	2	2	2	0	1	2	1	2	0	1	1	0	0	0	0	0	0	1	0	0	1	1	5	1	1	1	1	1	1	1	1	1	1	1	0	1	1	1
2	2	1	2	1	1	2	2	2	3	1	2	0	1	1	1	3	1	3	1	1	2	1	0	0	0	0	0	0	1	1	1	1	1	4	1	1	1	1	1	1	1	1	0	1	1	1	1	1	1
1	3	2	1	1	1	2	2	2	1	1	2	1	1	1	1	2	1	2	1	1	1	0	0	0	0	0	0	0	1	1	1	1	1	2	1	1	1	1	1	1	1	1	0	1	1	1	1	1	1
2	2	1	1	1	1	2	2	1	3	1	2	3	0	0	0	1	0	3	1	0	3	0	0	0	0	0	0	0	1	1	1	1	1	1	1	1	1	1	1	1	1	1	1	1	1	1	1	1	1
1	1	1	1	1	1	2	2	2	3	1	1	1	1	1	1	2	1	2	0	1	1	1	1	1	1	1	1	1	1	1	1	1	1	2	1	1	1	1	1	1	1	1	1	1	1	1	1	1	1
2	2	1	2	1	1	2	2	2	1	2	3	1	2	0	1	2	0	3	0	0	3	1	1	1	0	1	1	0	1	1	1	1	1	7	1	1	1	1	1	1	1	1	1	1	1	1	1	1	1
2	2	1	3	1	1	2	2	2	3	1	1	0	3	3	0	0	0	3	2	0	0	0	0	0	0	0	0	0	1	1	1	1	1	1	1	1	1	1	1	1	1	1	0	1	1	1	1	1	1
1	1	1	2	1	1	2	2	1	3	1	2	1	2	2	1	3	1	3	1	0	3	0	1	1	0	0	0	0	1	1	1	1	1	1	1	1	1	1	1	1	1	1	1	1	1	1	1	1	1
2	2	2	1	1	1	1	1	1	1	1	3	1	2	1	1	0	1	1	0	0	3	0	0	0	0	0	0	0	1	1	1	1	1	6	1	1	1	1	1	1	1	1	1	1	1	1	1	1	1
1	2	1	3	1	1	2	2	1	1	1	2	0	3	0	1	1	2	3	1	0	2	0	0	0	0	0	0	0	1	1	1	1	1	7	1	1	1	1	1	1	1	1	1	1	1	1	1	1	1
2	1	2	2	1	1	1	2	2	3	1	3	1	2	1	2	3	2	3	1	1	2	1	1	0	0	0	0	0	1	1	1	1	1	5	1	1	1	1	1	1	1	1	1	0	0	0	1	1	1
1	4	2	3	1	1	2	1	2	3	2	2	0	1	1	1	3	1	3	1	1	2	0	0	0	0	0	0	0	1	1	1	1	1	5	1	1	1	1	1	1	1	1	1	1	1	1	1	1	1
1	1	2	2	1	1	2	2	2	2	1	2	0	1	0	1	3	1	3	1	1	2	0	0	0	0	0	0	0	1	1	1	1	1	5	1	1	1	1	1	1	1	1	1	0	0	0	1	1	1
1	2	2	3	1	1	2	1	2	1	1	3	2	2	0	2	3	0	0	1	2	1	0	0	0	0	0	0	0	1	1	0	1	1	7	1	1	1	1	0	1	1	1	1	1	1	1	1	1	1
2	3	1	3	2	1	2	2	2	3	2	2	0	0	1	1	3	0	3	1	0	3	1	1	1	0	0	0	1	1	1	1	1	1	5	1	1	1	1	1	1	1	0	0	1	0	0	1	1	1
1	1	1	3	1	1	2	2	2	3	2	3	2	1	2	2	3	1	3	0	1	3	2	2	2	2	1	0	2	1	1	1	1	0	7	1	1	1	1	1	1	1	1	0	0	1	0	1	1	1
2	4	2	2	1	1	1	1	2	1	1	2	2	2	2	3	2	2	2	2	2	2	0	1	0	0	0	0	0	1	1	1	1	1	5	0	0	0	0	0	0	0	1	0	0	0	1	0	1	0
2	3	2	3	1	1	1	2	2	1	2	3	2	3	3	3	2	3	3	2	2	2	0	0	0	0	0	0	0	0	1	1	0	1	5	0	0	0	1	1	0	1	1	1	1	1	0	1	1	0
1	1	2	1	1	1	2	2	2	2	1	2	2	2	2	3	3	2	3	2	2	2	0	0	0	0	0	0	0	1	1	0	1	0	2	1	1	0	0	1	1	0	0	0	0	1	1	1	1	0
1	4	1	1	1	1	2	2	1	1	2	2	3	3	2	2	2	2	2	2	2	3	0	0	0	0	0	0	0	1	1	0	1	0	1	1	1	1	0	0	0	0	0	0	1	0	0	1	0	0
2	1	2	3	1	1	2	1	1	1	2	2	2	3	2	3	2	2	3	2	2	2	0	0	0	0	0	0	0	0	0	1	1	0	2	1	0	0	1	1	0	1	1	1	0	1	0	1	0	1
1	3	1	2	1	1	1	2	1	1	1	2	2	3	3	2	2	2	2	2	2	3	0	0	0	0	0	0	0	1	1	0	0	0	6	0	1	1	0	1	1	1	0	0	0	0	1	0	0	1
1	2	2	3	2	1	2	2	2	2	2	1	2	2	2	3	2	2	2	2	2	3	0	0	0	0	0	0	0	1	0	1	0	1	3	0	1	1	1	0	1	0	0	0	1	1	0	0	1	1
1	2	2	3	1	1	2	2	2	1	1	3	2	3	2	2	2	2	3	2	2	3	0	0	0	0	0	0	0	1	1	1	1	1	7	1	1	1	1	1	1	1	1	1	1	1	1	1	1	1
1	4	1	3	1	1	2	2	1	2	2	2	2	2	2	2	2	2	2	2	2	2	0	0	0	0	0	0	0	1	1	1	1	1	7	1	1	1	1	1	1	1	1	1	1	1	1	1	1	1
1	1	1	2	2	1	2	2	1	1	1	3	2	3	0	2	0	1	1	1	3	1	0	0	0	0	0	0	0	1	1	1	1	1	7	1	1	1	1	1	1	1	1	1	1	1	0	1	1	1
2	2	1	3	1	1	2	2	2	2	2	2	2	0	0	3	2	1	0	1	0	3	0	0	0	0	0	0	0	1	1	1	1	0	6	1	1	1	1	1	1	1	1	1	1	1	1	1	1	1
1	3	1	3	1	2	2	2	2	1	1	1	1	2	1	1	3	0	3	0	0	2	0	0	0	0	0	1	0	1	1	1	1	1	5	1	1	1	1	1	1	1	1	1	1	1	1	1	1	1
2	1	1	1	1	1	2	2	2	3	2	3	2	2	2	3	3	2	3	2	1	3	2	2	2	1	1	1	1	1	1	1	1	1	7	1	0	0	1	1	0	0	0	1	0	0	1	1	1	1
2	2	1	1	1	1	2	2	2	2	1	3	0	1	1	1	3	1	3	1	0	2	0	0	0	0	0	0	0	1	1	1	1	1	5	1	1	1	1	1	1	1	1	1	1	1	1	1	1	1
1	1	2	2	2	1	1	2	1	2	2	2	1	3	0	0	0	2	1	0	1	2	0	0	0	0	0	0	0	1	0	1	0	0	5	1	1	1	1	1	1	1	1	1	1	1	1	1	1	1
2	2	2	1	1	1	1	2	2	3	1	3	0	3	0	3	3	1	3	1	0	0	0	0	1	0	0	0	0	1	1	1	1	1	7	1	1	1	1	1	1	1	1	1	1	1	1	1	1	1
2	3	2	1	1	1	2	2	2	3	1	3	0	0	1	2	2	2	0	1	0	2	1	0	0	0	0	0	0	1	1	1	1	1	7	1	1	1	1	1	1	1	1	1	1	1	0	1	1	1
1	3	1	1	1	1	2	2	1	1	2	3	3	1	0	0	2	2	3	1	1	1	0	0	0	0	0	0	0	1	0	1	1	1	7	1	1	1	1	0	0	0	0	0	1	0	1	1	1	1
1	4	1	3	1	1	2	2	2	1	1	3	3	2	3	1	1	0	1	0	2	0	0	0	0	0	0	0	0	0	0	1	0	1	5	1	1	1	1	1	1	1	1	0	1	1	0	1	1	1
2	1	2	2	2	1	2	2	1	2	2	2	3	2	3	0	2	0	1	0	0	1	0	0	0	0	1	0	0	1	1	1	1	1	7	1	1	1	1	1	1	1	1	1	1	1	1	1	1	1
2	4	1	3	1	1	2	2	1	1	1	3	1	2	0	2	3	0	0	1	0	3	0	0	0	0	0	0	0	1	1	1	1	1	6	1	1	1	1	1	1	1	1	1	0	0	0	1	1	1
2	3	2	2	1	1	1	2	1	2	1	2	0	2	1	2	2	1	3	0	0	2	1	1	1	1	0	0	0	1	1	1	1	1	7	1	1	1	1	1	1	1	1	1	1	1	1	1	1	1
2	1	2	2	1	1	2	2	1	2	1	2	0	2	1	2	2	1	3	0	0	3	1	1	1	1	0	0	0	1	1	1	1	1	7	1	1	1	1	1	1	1	1	1	1	1	1	1	1	1
2	1	2	1	1	1	2	2	1	2	2	2	0	0	1	2	3	0	2	0	1	3	0	0	0	0	1	0	0	1	1	1	1	1	7	1	1	1	1	1	1	1	1	1	1	1	1	1	1	1
1	1	1	1	1	1	2	2	1	2	2	2	2	3	1	0	3	1	1	0	0	1	0	0	0	0	1	0	0	1	1	1	1	1	7	1	1	1	1	1	1	1	1	1	1	1	1	1	1	1
1	3	1	1	1	1	2	2	1	1	1	3	3	3	2	1	0	0	1	2	1	1	0	0	0	0	0	0	0	1	1	1	1	1	6	1	1	1	1	1	1	1	1	1	1	1	1	1	1	1
1	1	1	1	1	1	2	2	1	3	2	2	1	0	0	1	2	1	3	2	0	3	1	1	1	1	0	1	0	1	1	1	1	1	7	1	1	1	1	1	1	1	1	1	1	0	1	1	1	1
1	3	1	2	1	1	2	1	1	1	1	3	0	2	0	1	3	1	3	0	0	3	1	1	1	1	0	0	0	1	1	1	1	1	7	1	1	1	1	1	1	1	1	0	1	1	1	1	1	1
2	2	2	3	1	1	2	2	2	2	2	2	2	2	2	3	3	2	3	2	2	3	1	2	2	1	1	1	1	0	0	0	0	0	2	0	0	1	0	0	0	0	0	0	0	0	0	1	1	0
2	1	1	2	1	1	2	2	1	3	2	2	0	2	0	1	3	0	3	0	1	2	1	1	1	1	0	0	0	1	1	1	1	1	7	1	1	1	1	1	1	1	1	0	1	1	1	1	1	1
1	1	1	1	3	1	2	2	1	3	1	1	0	3	2	0	2	2	1	0	2	2	0	1	0	0	0	0	0	1	1	1	1	1	7	1	1	1	1	1	1	1	1	1	1	0	1	1	1	1
2	4	1	1	1	1	2	1	1	2	1	3	1	1	2	0	2	2	2	1	0	2	1	0	1	1	0	0	0	1	1	1	1	0	7	1	1	1	1	1	1	1	1	0	1	1	1	1	1	1
1	3	2	1	1	1	2	1	1	1	2	2	1	1	1	1	3	1	3	2	1	2	0	0	0	0	0	0	0	1	1	1	1	1	7	1	1	1	1	1	1	1	1	1	1	1	1	1	1	1
1	1	2	1	1	1	2	2	1	1	1	3	1	3	0	3	3	2	3	1	0	3	0	0	0	0	0	0	0	1	1	1	1	1	7	1	1	1	1	1	1	1	1	1	1	1	1	1	1	1
2	2	2	1	1	1	2	1	1	1	1	2	1	0	1	1	1	2	1	2	0	1	1	0	0	0	0	0	0	1	1	1	1	1	7	1	1	1	1	1	1	1	1	1	1	0	0	1	1	1
1	3	1	1	1	1	1	2	1	2	2	2	1	1	1	1	2	1	1	2	1	2	0	0	0	0	0	0	0	1	1	1	1	1	6	1	1	1	1	1	1	1	1	1	1	0	0	1	1	1
1	3	1	1	1	1	2	2	1	1	1	3	1	1	1	1	3	1	3	2	1	2	0	0	0	0	0	0	0	1	1	1	1	1	7	1	1	1	1	1	1	1	1	1	1	0	0	1	1	1
2	1	2	2	1	1	2	2	1	2	1	2	1	3	0	3	3	2	3	1	0	3	0	0	0	0	0	0	0	1	1	1	1	1	7	1	1	1	1	1	1	1	1	0	1	0	0	1	1	1
1	1	2	1	1	1	2	2	1	2	2	3	2	3	1	3	3	3	3	2	1	3	0	0	0	0	0	0	0	1	1	1	1	1	7	1	1	1	1	1	1	1	1	1	1	1	1	1	1	1
2	3	1	1	1	1	2	2	1	3	2	2	3	2	1	1	2	1	1	1	0	0	0	0	0	1	0	0	1	1	1	1	1	1	7	1	1	1	1	1	1	1	1	1	1	1	1	1	1	1
2	3	2	1	1	1	2	2	1	3	2	2	1	1	1	1	3	1	3	2	0	3	0	0	0	1	0	0	0	1	0	0	1	0	1	1	1	1	1	1	0	0	0	1	1	1	0	1	1	1
2	4	2	1	1	1	2	2	1	2	2	3	1	3	0	3	3	2	3	1	0	3	1	0	1	0	0	0	0	1	1	1	1	1	7	1	1	1	1	1	1	1	1	1	1	1	0	1	1	1
2	3	1	1	1	1	2	2	1	2	1	3	2	1	0	3	0	0	3	2	0	0	1	0	0	0	0	0	0	1	1	1	1	1	7	1	1	1	1	1	1	1	1	1	1	1	1	1	1	1
2	2	1	1	1	1	1	2	1	2	1	3	2	0	1	1	1	0	0	2	1	2	0	0	0	0	0	0	0	1	1	1	1	1	7	1	1	1	1	1	1	1	1	1	1	1	1	1	1	1
2	2	1	2	1	1	2	2	2	3	2	2	0	0	0	1	1	2	3	0	1	2	0	0	0	0	0	0	0	1	1	1	1	1	7	1	1	1	1	0	1	1	1	1	1	1	1	1	1	1
2	2	1	1	1	1	2	2	1	2	1	3	1	3	0	3	3	2	3	1	0	3	0	0	0	0	0	0	0	1	1	1	1	1	7	1	1	1	1	1	1	1	1	1	1	1	1	1	1	1
1	3	2	3	1	1	2	1	1	2	2	2	1	0	2	1	3	3	0	0	1	3	0	0	0	0	0	0	0	1	1	1	1	1	7	1	1	1	1	1	1	1	1	0	1	1	1	1	1	1
1	1	2	1	2	1	2	2	1	2	2	2	2	3	3	2	3	1	2	0	0	1	0	0	0	0	0	0	0	1	0	0	1	1	7	1	1	1	1	1	1	1	1	1	1	1	1	1	1	1
1	3	2	3	1	1	2	2	1	1	1	3	2	2	2	2	2	2	3	0	0	0	0	0	0	0	0	0	0	1	1	1	1	1	7	1	1	1	1	1	1	1	1	1	0	1	0	1	1	1
1	3	1	2	1	1	1	2	1	2	2	2	1	2	2	1	3	1	3	1	0	3	0	0	0	0	0	1	0	1	1	1	1	1	7	1	1	1	1	1	0	0	1	0	0	1	1	1	1	1
2	1	1	1	1	1	2	2	2	2	1	2	3	2	0	0	3	2	1	0	1	1	0	0	0	0	0	0	0	1	1	1	1	1	7	1	1	1	1	0	1	1	0	1	1	0	0	1	1	1
1	2	1	3	2	1	2	2	1	1	1	2	2	1	1	0	2	1	3	1	1	0	0	0	0	0	0	0	0	1	1	1	1	1	7	1	1	1	1	1	1	1	1	1	1	0	0	1	1	1
1	3	2	1	1	1	1	1	1	2	1	2	2	1	1	2	3	1	3	0	0	2	0	0	0	0	0	0	0	1	1	1	1	1	7	1	1	1	1	1	1	1	1	1	0	0	0	1	1	1
2	4	2	1	1	1	2	2	1	2	1	2	1	1	1	1	2	0	1	3	0	3	0	0	0	0	0	0	0	1	1	1	1	1	7	1	1	1	1	1	1	1	1	1	1	1	1	1	1	1
2	2	1	1	2	1	2	2	1	2	1	2	1	2	0	1	3	1	3	1	0	3	0	0	1	1	0	0	0	1	1	1	1	1	7	1	1	1	1	1	1	1	1	0	0	1	0	1	1	1
2	1	1	2	1	1	2	2	1	1	1	1	2	0	0	1	2	1	2	2	0	2	1	1	1	1	1	1	1	1	1	1	1	1	7	0	1	1	1	1	1	1	1	1	0	1	1	1	1	1
1	1	1	1	1	1	2	2	2	2	1	2	2	1	2	3	1	0	2	1	0	2	0	0	0	0	0	0	0	1	0	0	1	1	6	1	1	0	1	1	1	1	1	1	1	1	1	1	1	1
2	4	1	3	1	1	1	2	2	2	1	2	3	0	1	0	0	3	3	0	2	1	0	0	0	0	0	0	0	1	1	1	1	1	7	1	1	1	1	1	1	1	1	0	1	1	1	1	1	1
2	2	2	1	1	1	2	1	2	1	2	1	0	2	3	3	1	3	1	0	1	0	1	1	1	1	0	0	0	1	1	1	1	0	3	1	1	1	1	1	1	1	1	0	1	1	1	1	1	1
1	1	1	2	2	1	2	2	1	1	1	2	1	0	2	1	0	0	2	3	1	3	0	0	0	0	0	0	0	1	1	1	1	1	7	1	1	1	1	1	1	1	1	1	1	1	1	1	1	1
2	1	2	2	1	1	2	2	1	1	1	3	2	2	0	1	0	2	2	1	2	1	0	0	0	1	0	0	1	1	1	1	1	1	7	1	1	1	1	1	1	1	1	1	1	1	1	1	1	1
1	1	2	1	1	1	1	2	1	1	1	3	0	0	1	0	2	2	1	3	0	1	0	0	0	1	0	0	0	1	1	1	1	1	7	1	1	1	1	1	1	1	1	1	1	1	1	1	1	1
2	2	1	1	1	1	2	2	1	3	1	2	0	2	1	1	1	1	3	0	2	1	0	2	0	0	0	0	0	1	1	1	1	1	7	1	1	1	1	1	1	1	1	1	1	1	1	1	1	1
2	4	1	3	2	1	2	2	1	1	2	3	0	1	3	0	1	3	1	2	2	0	0	0	0	0	0	0	0	1	1	1	1	1	7	1	1	1	1	1	1	1	1	0	1	1	1	1	1	1
2	2	2	1	1	1	2	2	1	2	1	2	0	1	0	2	2	0	2	1	1	2	0	0	0	0	0	0	0	1	1	1	1	1	7	1	1	1	1	1	1	1	1	0	1	1	1	1	1	1
1	2	1	3	3	1	1	2	1	1	2	3	1	3	0	3	2	0	3	0	0	1	0	0	0	0	0	0	0	1	1	1	1	1	7	1	1	1	1	1	1	1	1	1	1	1	1	1	1	1
1	1	2	3	1	1	2	2	1	1	1	2	0	0	2	2	3	0	0	1	2	2	0	0	0	0	0	0	0	1	1	1	1	1	7	1	1	1	1	1	1	1	1	0	1	1	1	1	1	1
2	2	1	1	1	1	2	2	1	2	2	2	2	1	1	2	3	1	3	0	0	2	0	0	0	0	0	0	0	1	1	1	1	1	7	1	1	1	1	1	1	1	1	1	1	1	1	1	1	1
1	1	1	2	1	1	2	1	2	1	1	2	0	1	2	2	3	1	2	1	0	1	0	1	1	1	0	0	0	1	1	1	1	1	7	1	1	1	1	1	1	1	1	1	1	1	1	1	1	1
2	1	1	2	1	1	2	1	2	1	1	3	1	2	1	3	0	0	1	0	0	2	0	0	0	0	0	0	0	1	1	1	1	1	7	0	0	0	1	0	0	1	1	0	0	0	0	1	1	0
1	3	2	1	1	2	2	2	1	2	2	3	2	2	2	3	3	2	2	2	2	3	0	0	0	0	0	0	0	1	1	1	0	1	5	0	1	0	0	0	0	0	0	0	0	1	1	1	1	1
2	2	2	1	1	2	1	2	1	1	1	3	2	3	2	2	2	2	2	2	2	3	0	0	0	0	0	0	0	0	0	0	1	1	5	0	1	0	0	1	1	0	1	0	0	1	0	0	0	0
2	3	2	3	1	2	2	2	2	2	1	2	1	0	0	2	3	1	1	1	0	3	1	1	1	0	0	0	0	1	1	1	1	1	7	1	1	1	1	1	1	1	1	0	1	1	1	1	1	1
2	3	2	3	1	3	2	1	1	1	2	2	1	2	1	1	3	0	2	1	1	0	0	0	0	0	0	0	0	1	1	1	1	1	7	1	1	1	1	1	1	0	0	0	0	1	1	1	1	1
2	2	1	1	1	1	2	2	1	2	1	3	0	2	1	1	2	0	3	2	0	2	1	0	0	0	0	0	0	1	1	1	1	1	7	1	1	1	1	1	1	1	1	1	1	1	1	1	1	1
1	1	1	1	1	3	2	2	2	1	2	2	0	2	3	0	0	3	3	1	2	0	0	0	0	0	0	0	0	1	1	1	1	1	3	1	1	1	1	0	0	0	0	1	0	0	0	1	1	1
1	2	1	1	3	3	2	2	1	1	1	3	1	2	2	1	3	1	3	1	0	3	1	0	0	0	0	0	0	1	0	1	1	1	7	0	0	0	0	0	0	0	0	0	0	0	0	1	1	0
1	1	2	2	1	3	2	2	1	1	1	3	0	0	2	2	3	1	2	0	0	1	0	0	0	0	0	0	0	1	1	0	1	1	3	1	1	1	1	1	0	0	0	0	0	0	0	1	1	1
2	4	1	2	2	2	2	2	2	1	1	3	1	3	0	3	3	2	3	1	0	3	0	0	0	0	0	0	0	1	1	1	1	1	7	1	1	1	1	1	1	1	1	0	0	1	0	1	1	1
1	2	2	1	3	1	2	2	2	1	1	3	1	1	1	1	2	1	2	1	0	3	0	0	0	0	0	0	0	1	1	1	1	1	7	1	1	1	1	1	1	1	1	1	1	1	1	1	1	1
1	2	2	2	1	3	2	1	1	2	2	2	2	0	2	2	2	0	3	0	0	1	0	0	0	0	0	0	0	1	1	1	1	1	7	1	0	0	1	1	1	1	1	0	1	1	0	1	1	1
1	1	2	1	1	2	2	1	2	1	1	3	0	2	0	2	0	3	3	1	0	0	0	0	0	0	0	0	0	1	1	1	1	1	7	1	1	1	1	1	1	1	1	1	1	1	1	1	1	1
1	1	1	2	1	3	2	2	2	1	2	3	2	2	1	2	2	1	2	1	0	3	1	0	0	0	1	0	0	1	1	1	1	1	7	1	1	1	1	1	1	1	1	1	1	1	1	1	1	1
2	4	2	1	1	3	2	2	2	1	1	3	2	2	2	2	3	2	3	2	1	3	0	0	0	0	0	0	0	0	1	1	1	0	2	0	0	1	1	0	1	1	0	1	0	0	1	1	0	1
1	3	1	3	1	3	1	2	2	3	2	2	3	3	3	3	3	1	3	0	0	2	0	0	0	0	0	0	0	0	0	0	0	1	2	1	0	0	0	1	1	1	0	0	1	1	0	0	0	1
1	2	1	1	1	2	2	2	1	3	1	3	1	0	2	2	1	3	1	0	0	3	1	1	1	1	1	1	1	1	1	1	1	1	7	1	1	0	1	1	1	1	1	0	1	1	1	1	1	1
2	2	2	2	1	2	2	2	2	3	2	3	0	3	2	2	1	0	0	2	0	3	0	0	0	0	1	0	0	1	1	1	1	1	7	1	1	1	1	1	1	1	1	0	1	1	1	1	1	1
1	1	1	1	1	2	2	2	2	1	1	3	3	0	2	1	2	0	1	2	0	0	0	0	0	0	0	0	0	1	1	1	1	1	5	1	0	1	1	1	1	1	1	0	0	0	0	1	1	1
1	2	2	1	2	2	1	2	1	2	2	2	1	1	1	1	3	1	3	0	0	2	1	1	1	1	1	1	1	1	1	1	1	1	5	1	1	1	1	1	1	1	1	0	1	1	1	1	1	1
1	3	2	2	1	2	2	2	2	2	1	3	2	0	0	2	2	1	2	1	0	0	0	0	0	0	0	0	0	1	1	1	1	1	6	1	1	1	1	1	1	1	1	0	1	1	1	1	1	1
2	2	2	1	1	2	2	2	1	3	2	3	1	3	0	0	0	3	0	0	0	3	0	0	0	0	0	0	0	1	1	1	1	1	7	1	1	1	1	1	1	1	1	1	1	1	1	1	1	1
2	1	1	2	1	3	1	2	1	2	1	3	2	0	1	2	0	3	2	0	1	0	0	0	1	1	0	0	0	1	1	1	1	1	7	1	1	1	1	1	1	1	0	1	0	1	1	1	1	1
2	1	2	1	2	3	2	1	2	2	1	3	0	1	2	1	0	1	2	2	0	2	0	0	0	1	0	0	0	1	1	1	1	1	7	1	1	1	1	1	1	0	1	0	1	1	1	1	1	1
1	2	1	2	3	3	2	2	2	2	1	2	1	0	1	3	0	0	2	0	0	2	0	0	0	0	0	0	0	1	1	1	1	1	7	1	1	1	1	1	1	1	1	1	1	1	0	1	1	1
1	1	2	2	1	3	2	2	1	1	1	3	0	0	1	2	1	1	3	2	1	0	0	0	0	0	0	0	0	1	1	1	1	1	7	1	1	1	1	1	1	0	1	1	1	1	1	1	1	1
2	4	2	1	2	3	2	2	1	1	1	3	1	1	0	3	0	0	2	3	0	1	0	0	0	0	0	0	0	1	1	1	1	1	7	1	1	1	1	1	1	1	0	1	0	1	0	1	1	1
2	3	1	1	1	3	2	2	2	2	1	3	3	1	0	3	1	1	0	2	0	1	0	0	1	0	0	0	0	1	1	1	1	1	7	1	1	1	1	1	1	1	1	1	1	1	1	1	1	1
2	1	2	2	1	2	2	2	1	1	2	2	1	1	0	2	1	1	1	0	0	2	1	0	1	0	0	0	0	1	1	1	1	1	5	1	1	1	1	0	1	0	0	1	1	0	1	1	1	1
1	3	2	2	1	2	2	2	1	2	1	3	1	2	1	2	1	2	3	0	0	1	1	0	0	0	0	0	2	1	1	1	1	1	7	1	1	1	1	0	1	1	1	1	1	1	1	1	1	1
2	1	1	2	1	2	2	2	1	2	1	3	2	1	1	2	3	1	3	0	0	2	0	2	2	1	1	1	0	1	1	1	1	1	7	0	0	1	1	1	1	1	1	0	0	1	0	1	1	1
2	1	2	1	1	2	1	2	1	1	2	3	2	0	2	0	3	0	2	0	0	3	0	1	1	0	1	0	0	1	1	1	1	1	4	1	1	1	1	1	1	1	1	1	1	1	1	1	1	1
1	2	1	1	1	2	2	2	2	1	1	3	3	1	0	0	2	1	3	1	2	0	1	0	0	0	0	0	0	1	1	1	1	1	3	0	0	1	1	1	1	1	1	0	1	0	1	1	1	1
2	1	2	3	1	2	2	1	2	1	2	3	1	1	1	2	3	1	3	1	0	3	0	0	0	0	0	0	0	1	1	1	1	1	7	1	1	1	1	1	1	1	0	1	1	1	1	1	1	1
1	2	2	2	2	3	2	2	2	1	2	3	3	1	2	2	1	0	1	0	0	3	0	0	0	0	0	0	0	1	1	1	1	1	5	1	1	1	1	1	1	1	1	0	1	1	1	1	1	1
1	2	1	3	1	3	2	2	2	3	2	2	0	0	2	2	2	2	2	0	1	1	0	0	0	0	0	0	0	1	1	1	1	1	7	1	1	1	1	1	1	1	1	1	1	1	1	1	1	1
1	1	2	1	1	2	2	2	2	1	1	1	1	1	1	1	1	1	0	1	1	1	1	1	1	1	0	0	1	1	1	1	1	1	7	1	1	1	1	1	1	1	0	1	1	1	1	1	1	1
1	1	1	1	1	3	2	2	2	1	1	3	1	1	0	2	2	1	0	0	3	1	0	0	0	0	0	0	0	1	1	1	1	1	7	1	1	1	1	1	1	1	1	1	1	1	1	1	1	1
2	3	2	1	2	1	2	2	1	2	2	2	0	0	1	2	2	1	2	1	1	2	0	0	0	0	0	0	0	1	1	1	1	1	7	1	1	1	1	1	0	1	0	0	1	1	1	1	1	1
2	2	2	1	1	2	2	2	1	2	2	2	1	3	0	1	1	1	2	0	0	1	0	0	0	0	0	0	0	1	1	1	1	1	6	1	1	1	1	1	1	0	1	1	0	1	0	1	1	1
2	1	2	1	1	2	2	2	2	2	1	3	1	1	1	1	2	0	1	3	0	3	1	1	1	0	1	1	0	1	1	1	1	1	7	1	1	1	1	1	1	1	1	1	1	1	1	1	1	1
1	2	2	1	2	3	2	2	2	1	1	2	0	1	0	0	0	2	1	2	3	3	0	0	0	0	0	0	0	1	1	1	1	1	7	1	1	1	1	1	1	1	1	0	1	1	1	1	1	1
2	1	1	2	1	3	2	2	2	2	2	1	0	3	1	2	0	3	0	3	1	0	0	0	0	0	0	0	0	1	1	1	1	1	7	1	1	1	1	1	1	1	1	1	1	1	1	1	1	1
1	4	1	3	1	2	2	2	1	1	1	1	1	2	0	1	3	1	3	1	0	3	1	1	1	0	0	1	0	1	1	0	1	1	7	1	1	1	1	0	0	0	0	1	1	1	0	1	1	1
1	1	1	1	1	1	2	2	1	1	1	3	1	2	1	0	2	2	2	0	0	3	0	0	0	0	0	0	0	1	1	1	1	1	6	1	1	1	1	1	1	1	1	0	0	0	1	1	1	1
1	2	1	1	3	3	2	2	2	2	1	2	0	1	0	0	3	3	0	3	0	0	0	0	0	0	0	0	0	1	1	1	1	1	6	1	1	1	1	1	0	1	1	1	0	1	0	1	1	1
1	2	1	1	1	3	2	2	2	3	1	1	2	1	1	0	3	0	3	0	1	3	0	0	0	0	0	0	0	1	1	1	1	1	6	1	1	1	1	1	1	1	1	1	1	1	1	1	1	1
1	3	1	1	1	3	2	2	1	2	1	3	2	3	0	3	2	0	2	1	0	1	0	0	0	0	0	0	0	1	1	1	1	1	7	1	1	1	1	1	1	1	1	0	1	1	0	1	1	1
1	3	1	1	3	3	2	1	2	1	2	2	0	0	0	2	2	0	2	1	1	3	1	0	0	0	0	1	0	1	1	1	1	1	7	1	1	1	1	1	0	0	1	0	0	1	0	1	1	1
1	3	1	3	1	3	2	2	2	3	1	3	0	2	1	0	1	3	0	2	2	0	1	1	1	1	0	0	0	1	1	0	1	1	7	1	1	1	1	1	1	0	1	1	0	0	0	1	1	1
1	4	1	2	1	2	1	2	2	1	1	2	3	0	1	0	3	3	0	1	2	0	0	0	0	0	0	0	0	1	1	1	1	1	5	1	1	1	1	1	1	1	1	1	1	1	1	1	1	1
2	3	1	1	1	3	2	2	2	2	1	3	3	1	0	2	2	0	1	2	1	0	0	0	0	0	0	0	0	1	1	1	0	1	7	1	1	1	0	0	0	0	0	0	1	0	0	1	1	1
2	1	1	1	1	3	2	2	2	1	2	3	3	2	0	1	2	2	2	0	1	1	0	0	0	0	0	0	0	1	1	1	1	1	7	1	1	1	1	0	0	0	0	0	1	1	0	1	1	1
2	1	2	1	1	3	2	2	2	1	1	2	1	1	1	1	1	0	2	2	1	1	1	1	1	1	0	0	0	1	1	1	0	1	7	1	1	1	1	1	1	1	1	0	0	0	0	1	1	1
1	4	2	3	1	3	1	2	2	1	1	3	1	0	0	3	1	0	1	0	3	3	0	0	0	0	0	0	0	1	1	1	1	1	6	1	1	1	1	1	1	1	1	0	1	1	1	1	1	1
2	4	2	3	1	1	1	2	1	1	1	2	0	1	1	1	2	1	0	2	2	0	0	1	1	1	0	0	1	1	1	1	1	1	6	1	1	1	1	1	1	1	1	1	1	1	1	1	1	1
2	2	1	1	2	1	1	2	1	1	1	3	2	2	3	2	2	3	2	2	2	2	0	0	0	0	0	0	0	1	1	1	0	1	5	1	0	1	0	1	0	1	0	1	0	1	0	0	0	0
2	1	1	2	1	1	1	2	1	3	1	2	0	0	1	0	0	3	3	0	2	3	0	0	0	0	0	0	0	1	1	1	1	1	7	1	1	1	1	1	1	1	1	1	1	1	1	1	1	1
2	2	1	2	1	1	1	2	1	3	2	3	2	0	0	1	1	1	1	0	3	1	0	0	0	0	0	0	0	1	1	1	1	1	7	0	1	1	1	1	1	1	0	1	0	0	0	1	1	1
2	2	1	3	1	1	2	2	1	2	2	2	0	2	1	2	1	1	1	3	0	3	0	0	0	0	0	1	0	1	1	1	1	1	7	1	1	1	1	1	1	1	1	1	1	1	0	1	1	1
2	4	2	1	1	1	1	1	2	1	2	2	0	3	0	1	3	3	0	0	0	3	0	0	0	0	0	0	0	1	1	0	1	0	7	1	1	0	1	1	0	0	1	0	0	1	0	1	1	1
2	1	1	1	1	1	1	2	2	1	1	2	2	1	2	2	0	1	3	0	0	2	0	0	0	0	0	0	0	1	1	1	1	1	7	1	1	1	1	1	0	0	1	1	1	1	1	1	1	1
2	3	2	3	2	1	2	2	1	3	2	3	1	1	1	1	3	1	3	2	0	3	0	1	1	0	1	1	1	1	1	1	1	1	7	1	1	1	1	1	1	1	1	0	1	1	1	1	1	1
1	3	2	1	1	1	1	2	2	1	1	3	0	2	2	2	2	0	3	3	0	3	0	0	0	0	0	0	0	1	0	1	1	1	7	1	1	1	1	0	1	1	1	0	0	0	0	1	1	1
1	3	2	1	1	3	2	2	2	1	2	3	2	2	2	2	1	1	0	3	1	0	0	0	0	0	0	0	0	1	1	1	1	1	7	1	1	1	1	1	1	1	1	1	1	1	1	1	1	1
1	3	2	1	1	3	1	2	2	2	1	3	2	3	0	1	2	2	3	1	0	0	0	0	0	0	0	0	0	1	1	1	1	1	7	1	1	1	1	1	1	1	1	1	1	1	1	1	1	1
2	1	1	3	1	3	2	1	2	2	1	3	2	0	1	2	3	2	2	2	0	0	0	0	0	0	0	0	0	1	1	1	1	1	5	1	1	1	1	1	1	1	1	1	1	1	1	1	1	1
2	4	2	1	1	1	1	2	1	1	1	3	2	1	3	0	1	0	3	2	1	1	0	0	0	0	0	0	0	1	1	1	1	1	5	1	1	1	1	1	1	1	1	1	1	1	1	1	1	1
2	1	2	1	1	2	2	2	2	2	2	3	3	3	0	0	3	1	0	0	0	0	0	0	0	1	0	0	0	1	1	1	1	1	7	1	1	1	1	1	1	1	1	1	1	1	1	1	1	1
1	1	2	3	1	3	2	2	2	3	2	3	2	1	2	2	3	1	3	0	1	2	3	3	3	3	2	0	1	1	1	1	1	1	7	1	1	1	1	1	1	1	1	1	0	0	0	1	1	1
1	1	2	2	1	3	1	1	2	2	1	3	0	3	0	2	3	1	2	0	1	0	0	0	0	0	0	0	0	1	1	0	1	1	7	1	1	1	1	1	1	1	1	0	0	1	0	1	1	1
2	3	2	1	1	3	2	2	2	2	1	3	1	0	0	2	1	3	2	0	3	2	0	0	0	0	0	0	0	1	1	1	1	1	7	1	1	1	1	1	1	1	1	1	1	1	1	1	1	1
1	2	1	3	1	2	1	2	1	1	1	2	2	0	3	0	0	3	0	0	1	3	0	0	0	0	0	0	0	1	1	1	1	1	7	1	1	1	1	1	1	1	1	0	1	1	1	1	1	1
2	1	2	3	1	2	2	2	2	2	2	2	1	2	1	1	3	0	3	0	0	2	0	0	0	0	0	0	0	1	1	1	1	1	7	1	1	1	1	1	1	1	1	1	1	1	1	1	1	1
1	4	1	1	1	2	2	2	2	2	2	2	0	1	1	2	2	1	1	0	0	1	1	1	0	1	0	1	0	1	1	1	1	0	6	1	1	1	1	0	0	0	0	0	1	1	1	1	1	1
1	1	2	1	1	2	2	1	2	1	1	3	1	1	3	0	1	0	2	0	1	2	0	1	1	0	0	0	0	1	1	1	1	1	7	1	1	1	1	1	1	1	1	1	1	1	1	1	1	1
2	1	1	2	2	2	1	2	2	2	2	2	0	2	1	2	3	1	3	1	0	3	0	0	0	0	0	0	0	1	1	1	1	1	5	1	1	1	1	1	1	1	1	1	1	1	1	1	1	1
1	1	2	1	1	2	2	2	2	2	2	2	1	2	0	1	3	1	3	1	0	3	0	0	0	0	0	0	0	1	1	1	1	1	7	1	1	1	1	1	1	1	0	0	1	1	1	1	1	0
2	4	1	1	1	3	2	2	2	1	1	2	1	1	2	2	2	0	3	0	0	2	0	0	0	0	0	0	0	1	1	1	1	1	7	1	1	1	1	1	1	1	1	1	0	1	0	1	1	1
2	1	1	3	1	3	2	2	2	1	1	3	2	0	2	2	0	1	3	0	0	3	0	0	0	0	0	0	0	1	1	1	1	1	6	1	1	1	1	1	1	1	1	1	1	1	1	1	1	1
2	4	2	1	2	3	2	2	2	2	1	3	1	2	1	1	1	0	2	0	1	2	0	0	0	0	0	0	0	1	1	1	1	1	7	1	1	1	1	1	1	1	1	0	1	1	0	1	1	1
2	2	2	3	1	3	2	2	2	2	1	3	0	0	0	1	3	2	1	3	3	0	1	0	0	0	0	0	0	1	1	1	1	1	6	1	1	1	1	1	1	1	1	1	1	1	1	1	1	1
1	1	2	2	1	2	2	2	1	1	2	3	0	1	0	1	1	2	3	0	3	0	0	0	0	0	0	0	0	1	1	1	1	1	7	1	1	1	1	1	1	1	1	1	1	1	1	1	1	1
2	2	1	3	2	2	2	2	2	1	1	3	1	1	2	2	3	0	3	0	0	1	0	0	0	0	0	0	0	1	1	1	1	1	7	1	1	1	1	1	1	1	1	0	1	1	1	1	1	1
2	4	1	1	1	3	2	2	1	1	1	3	1	3	0	3	3	2	3	1	0	3	0	0	0	0	0	0	0	1	1	1	1	1	5	1	1	1	1	1	1	1	1	1	1	1	1	1	1	1
2	2	2	1	2	3	2	2	2	1	1	2	1	1	1	1	2	0	1	3	0	3	0	0	0	0	0	0	0	1	1	1	1	1	5	1	1	1	1	1	1	1	1	1	1	1	1	1	1	1
1	4	2	1	1	2	2	2	2	2	1	2	1	1	2	1	2	1	3	0	0	0	0	0	0	0	0	0	0	1	1	1	1	1	6	1	1	1	1	1	1	1	1	1	1	1	1	1	1	1
2	4	2	1	1	2	2	2	2	1	2	2	0	3	3	2	0	0	1	0	1	2	0	0	0	0	0	0	0	1	1	0	1	1	7	0	1	1	0	0	0	0	0	0	1	0	0	1	1	1
2	3	2	1	2	2	2	2	2	3	2	3	3	3	2	3	2	3	2	2	2	2	0	0	0	0	0	0	0	0	1	1	1	1	4	1	1	0	1	0	0	0	0	0	1	0	0	0	1	0
1	3	2	2	2	2	2	2	1	1	1	1	1	1	0	1	2	2	1	1	2	1	0	0	0	0	0	0	0	1	1	1	1	1	7	1	1	1	1	1	1	1	1	1	1	1	1	1	1	1
1	1	2	2	3	2	2	2	2	2	1	2	1	2	0	0	1	3	1	0	1	1	1	0	0	0	0	1	0	1	1	1	1	1	7	1	1	1	1	1	1	1	1	1	1	1	1	1	1	1
1	2	1	1	1	2	2	2	2	2	2	3	2	2	3	0	2	1	0	0	2	0	0	0	0	0	0	0	0	1	0	1	1	1	7	1	1	1	1	0	1	1	1	1	1	1	0	1	1	1
2	2	2	1	1	3	2	2	2	2	2	3	3	2	0	3	0	1	1	0	2	0	0	0	0	0	0	0	0	1	1	1	1	1	7	1	1	1	1	1	1	1	1	0	1	1	1	1	1	1
2	2	1	1	1	3	2	2	2	2	2	2	1	1	3	1	2	2	1	0	0	1	0	0	1	0	0	0	0	1	1	1	1	1	7	0	1	0	0	0	0	0	0	1	0	0	0	1	1	1
2	2	1	3	2	1	2	2	1	2	1	3	2	0	1	0	0	3	0	2	0	2	0	0	0	0	0	0	0	1	1	1	1	1	7	1	1	1	1	1	1	1	1	0	1	1	1	1	1	1
1	2	1	1	1	1	2	2	1	1	2	1	1	1	1	1	2	1	1	2	1	2	0	0	0	0	0	0	0	1	1	1	1	1	7	1	1	1	1	1	1	1	1	1	0	1	1	1	1	1
2	1	1	1	3	2	1	1	2	1	1	3	2	0	0	3	3	1	0	0	2	1	0	0	0	0	0	0	0	1	1	1	1	1	7	1	1	1	1	1	1	1	1	1	1	1	1	1	1	1
2	1	2	1	1	2	2	2	2	1	1	3	1	2	1	1	3	1	2	2	1	0	0	0	0	0	0	0	0	1	1	1	1	1	7	1	1	1	1	1	1	1	1	1	1	1	1	1	1	1
2	1	2	3	1	2	2	2	1	1	1	3	3	2	1	1	2	1	1	1	0	0	0	0	0	0	0	0	0	1	1	1	1	1	7	1	1	1	1	1	1	1	1	0	1	1	1	1	1	1
1	2	1	2	2	3	2	2	2	2	2	2	2	1	1	1	2	1	3	0	0	2	0	0	0	0	0	0	0	1	1	1	1	1	7	0	0	1	1	1	1	1	1	0	0	0	1	1	1	1
1	4	2	1	1	3	2	2	2	1	1	3	1	2	1	2	1	2	3	0	0	1	1	0	0	0	0	0	0	1	1	1	1	1	7	1	1	1	1	1	1	1	1	0	0	0	1	1	1	1
2	2	1	3	3	1	2	1	2	1	1	3	1	1	1	1	3	1	3	2	1	2	0	0	0	0	0	0	0	1	0	0	1	1	5	0	0	0	0	0	0	0	0	0	0	0	0	1	1	0
2	2	1	2	2	1	2	2	2	1	2	3	2	2	2	2	2	2	3	0	0	0	0	0	0	0	0	0	0	1	1	1	1	1	7	1	1	1	1	1	1	0	0	1	1	1	1	1	0	1
1	3	2	1	1	1	2	2	2	1	2	3	2	0	0	1	2	1	2	2	0	2	0	0	0	0	0	0	0	1	1	1	1	1	6	1	1	1	1	1	1	1	1	0	1	1	1	1	1	1
1	3	1	1	2	1	2	1	2	2	1	2	1	1	1	1	3	0	3	1	0	1	1	1	0	1	1	1	0	1	1	1	1	0	7	1	1	1	1	0	0	0	0	0	1	1	1	1	1	1
2	3	1	2	2	1	2	2	1	2	1	2	0	1	0	2	2	1	1	1	1	3	1	1	0	1	0	0	0	1	1	1	1	0	7	1	1	1	1	0	0	0	0	0	1	1	1	1	1	1
2	4	2	2	3	1	2	1	1	1	2	2	2	2	1	3	0	1	1	0	3	0	1	0	0	0	0	0	0	1	1	1	1	1	7	1	1	1	1	1	1	1	1	1	1	1	1	1	1	1
2	4	2	1	2	2	2	2	1	2	2	2	1	0	1	1	1	1	1	3	2	0	0	0	0	0	0	0	0	1	1	1	1	1	7	1	1	1	1	1	1	1	1	0	1	0	1	1	1	1
2	2	2	2	1	1	2	2	1	1	1	3	1	0	1	3	2	1	2	0	3	0	0	0	0	0	0	0	0	1	1	1	1	1	7	1	1	1	1	1	1	1	1	1	1	1	1	1	1	1
2	1	1	1	2	1	2	2	2	1	2	1	0	1	0	2	0	3	3	0	2	2	0	0	0	0	0	0	0	1	0	0	1	1	6	1	0	0	1	0	0	0	0	0	0	0	0	1	1	0
2	1	2	2	1	1	2	2	1	1	2	1	2	2	2	2	2	2	2	2	2	3	2	3	0	0	0	0	0	1	1	1	1	1	7	1	1	1	1	1	1	1	1	1	1	1	1	1	1	1
2	2	2	2	1	1	2	2	1	1	1	3	0	2	3	1	1	1	0	1	0	3	0	0	0	0	0	0	0	1	1	1	1	1	7	1	1	1	1	1	1	1	1	0	0	0	0	1	1	1
1	3	2	2	1	1	2	2	1	1	2	2	2	1	1	1	1	0	2	0	2	2	1	0	0	0	0	0	0	1	1	1	1	1	7	1	1	1	1	1	1	1	1	1	0	0	0	1	1	1
1	3	2	1	2	3	2	2	1	3	2	3	2	2	2	2	0	1	2	0	0	2	0	0	0	0	0	1	0	1	1	1	1	1	7	1	1	1	1	1	1	1	1	1	1	1	1	1	1	1
2	2	2	3	1	2	2	1	1	2	1	3	1	1	1	2	3	0	0	1	0	0	1	1	1	1	1	1	0	1	1	1	1	1	7	1	1	1	0	0	0	0	0	0	0	0	0	1	1	0
1	1	2	1	2	2	2	1	2	1	1	3	2	0	0	2	1	2	2	1	3	0	0	0	0	0	0	0	0	1	1	1	1	1	4	1	1	0	1	1	1	0	0	0	0	0	0	1	0	0
2	1	1	1	1	2	2	2	2	2	2	2	3	0	1	0	2	3	1	0	0	2	0	0	0	0	0	0	0	1	1	1	1	1	7	1	1	1	1	1	1	1	1	0	1	1	1	1	1	1
2	3	1	2	2	3	2	2	1	1	2	3	0	1	2	1	0	0	3	0	0	3	0	0	0	0	0	0	0	1	1	1	1	1	4	1	1	1	1	0	1	1	1	0	1	1	1	1	1	0
1	2	2	3	1	2	1	1	2	3	1	3	2	3	3	3	3	3	3	2	2	3	0	0	0	0	0	0	0	1	1	1	1	1	3	1	1	1	1	1	0	0	0	0	0	1	1	1	1	1
1	1	2	2	1	2	2	2	2	1	2	3	2	2	0	0	1	1	1	3	0	3	0	0	0	0	0	0	0	1	1	1	1	1	7	1	1	0	0	1	1	0	0	0	0	0	1	1	1	1
1	2	2	3	2	2	1	2	2	3	2	2	2	2	2	3	3	2	3	2	1	3	2	0	0	0	1	1	0	1	1	1	1	0	7	1	1	1	1	1	1	1	1	0	0	1	1	1	1	1
1	2	1	1	1	2	2	2	2	3	2	2	1	2	1	1	2	2	3	1	0	1	0	0	0	0	0	0	0	1	1	1	1	1	7	1	1	1	0	0	0	0	0	0	1	1	0	1	1	1
1	3	1	1	1	3	1	1	1	1	2	2	0	0	0	3	2	2	2	2	1	0	0	0	0	0	0	0	0	1	1	1	1	1	7	1	1	1	1	1	1	1	1	0	0	0	0	1	1	1
2	4	1	1	1	1	2	2	2	2	1	3	1	1	1	1	2	1	2	0	0	3	1	1	2	1	0	0	0	1	1	1	1	1	7	1	1	1	1	0	0	0	0	0	0	0	0	1	1	1
2	3	1	1	1	1	2	1	1	1	1	2	3	0	2	0	0	2	2	2	1	0	0	0	0	0	0	0	0	1	1	1	1	1	4	1	1	1	1	1	1	1	1	0	1	1	1	1	1	1
2	2	1	2	1	2	2	2	2	3	2	2	0	0	0	3	3	0	3	0	0	3	0	0	0	0	0	0	0	1	1	1	1	1	7	1	1	1	1	1	1	1	1	1	1	1	1	1	1	1
1	4	1	2	2	2	2	2	1	3	2	1	0	3	1	1	0	1	3	0	1	1	0	0	0	0	0	0	0	1	1	1	1	1	7	1	1	1	1	1	1	1	1	0	1	1	1	1	1	1
2	1	1	1	1	2	2	2	2	3	2	1	2	0	0	2	2	0	1	0	1	3	1	3	1	1	1	1	0	1	0	0	1	1	5	1	1	1	1	1	1	1	1	1	1	1	1	1	1	1
2	2	1	3	1	2	2	2	2	3	2	2	1	2	3	1	2	1	0	0	0	3	1	0	0	0	1	0	0	1	1	1	1	1	7	1	1	1	1	1	1	1	1	1	1	1	1	1	1	1
2	3	1	1	1	3	2	2	2	2	2	2	0	3	0	3	2	1	3	1	1	0	0	0	0	0	0	0	0	0	1	0	0	1	2	0	1	0	1	1	1	1	1	1	1	1	1	1	1	1
2	1	2	1	1	2	1	2	1	2	1	3	3	2	2	0	2	1	2	0	0	1	0	0	0	0	0	0	0	1	1	1	1	1	7	1	1	1	1	1	1	1	1	0	1	1	1	1	1	1
2	2	2	1	1	2	2	2	2	2	1	1	2	1	0	1	1	2	3	1	0	0	1	1	1	0	1	1	0	1	1	1	1	1	7	1	1	1	1	1	1	1	1	0	1	1	1	1	1	1
2	3	2	1	1	3	1	2	2	3	1	2	1	0	3	1	3	1	0	2	1	1	0	0	0	0	0	0	0	1	1	0	1	1	7	1	1	1	0	0	0	0	0	0	0	0	0	1	1	0
2	2	1	1	1	2	1	2	1	2	1	1	0	0	2	2	3	0	1	0	0	2	0	0	0	0	0	0	0	1	0	1	0	1	7	1	1	1	1	0	1	1	1	0	1	1	1	1	1	1
2	1	1	3	1	3	2	2	2	3	2	3	1	1	0	2	2	0	3	0	0	2	1	1	0	0	0	0	1	1	1	1	1	1	7	1	1	1	1	1	1	0	1	0	1	1	1	1	1	1
1	3	2	1	1	3	2	1	2	2	1	1	1	2	3	0	0	2	3	1	1	0	0	0	0	0	0	0	0	1	1	1	1	1	7	1	1	1	1	1	1	1	1	0	1	1	1	1	1	1
1	1	1	1	1	3	2	2	2	2	1	3	0	0	3	1	1	0	0	3	1	2	0	0	0	0	0	0	0	1	1	1	1	1	7	1	1	1	1	1	1	1	1	0	1	1	1	1	1	1
1	3	2	2	1	2	2	2	2	2	2	2	2	2	1	2	3	2	2	2	2	3	1	1	1	1	1	0	1	1	1	1	1	1	7	1	1	1	1	1	1	1	1	1	1	1	1	1	1	1
2	2	1	2	1	3	2	2	2	1	2	3	2	0	0	1	2	1	2	2	0	2	1	0	1	1	0	1	1	1	1	1	1	1	6	1	1	1	1	1	0	0	0	1	0	0	0	1	1	1
2	1	2	1	1	3	2	2	2	2	2	3	2	1	2	3	1	0	2	1	0	2	0	1	0	0	0	1	0	1	1	1	1	1	5	1	1	1	1	1	1	1	1	1	1	1	1	1	1	1
2	1	2	1	1	3	2	2	2	1	1	3	1	1	1	1	0	2	2	0	3	1	0	0	0	0	0	0	0	1	1	1	1	1	7	1	1	1	1	1	1	1	1	1	1	0	0	1	1	1
2	3	2	2	1	3	1	2	2	1	2	3	1	3	0	0	0	0	1	3	2	3	0	0	0	0	0	0	0	1	1	1	1	1	7	1	1	1	1	1	1	1	1	0	1	1	1	1	1	1
2	3	1	1	2	3	1	1	2	1	1	3	2	3	1	3	3	3	3	2	2	3	0	0	0	0	0	0	0	1	1	1	1	1	7	1	1	1	1	1	1	1	1	1	1	1	1	1	1	1
2	3	1	2	1	3	2	2	2	3	1	3	1	0	0	0	0	2	3	3	0	1	0	0	0	0	0	0	0	1	1	1	1	1	7	1	1	1	1	1	1	1	1	1	1	1	1	1	1	1
2	4	1	2	1	3	2	2	2	3	1	3	2	2	1	1	1	0	2	0	0	2	0	0	1	1	0	0	0	1	1	1	1	1	6	1	1	1	1	1	1	1	1	1	1	0	1	1	1	1
1	3	2	3	1	3	2	2	2	1	1	3	0	0	1	2	1	0	3	0	2	3	0	0	0	0	0	0	0	1	1	1	1	1	7	1	1	1	1	1	1	1	1	1	1	1	1	1	1	1
2	1	1	1	2	3	2	2	2	1	1	3	0	1	1	3	2	0	2	0	1	3	0	0	0	0	0	0	0	1	1	1	1	1	7	1	1	1	1	1	1	1	1	1	1	1	1	1	1	1
2	2	1	1	2	3	1	2	2	3	2	1	1	1	2	2	3	0	3	0	0	1	1	1	1	0	0	0	0	1	1	1	1	1	7	1	1	1	1	1	1	1	1	1	1	1	1	1	1	1
2	3	2	3	1	3	1	2	2	1	1	2	0	1	3	1	0	0	2	2	0	2	0	0	0	0	0	0	0	1	1	1	1	1	7	1	1	1	1	1	1	1	1	1	1	1	1	1	1	1
1	3	1	2	1	3	2	2	2	1	1	3	0	0	3	3	0	0	2	0	1	2	0	0	0	0	0	0	0	1	1	1	1	1	7	1	1	1	1	1	1	1	1	1	1	1	1	1	1	1
2	4	2	2	1	3	2	2	2	2	1	3	2	1	2	2	0	1	3	0	0	2	1	1	1	1	0	0	0	1	1	1	1	1	7	1	1	1	1	1	1	1	1	1	1	1	1	1	1	1
1	4	1	2	1	3	2	2	2	2	1	3	3	0	0	1	0	0	3	1	1	1	0	0	0	0	0	0	0	1	1	1	1	1	7	1	1	1	1	1	1	1	1	1	1	1	1	1	1	1
1	3	2	3	1	3	2	1	2	2	2	3	0	3	0	1	3	3	0	0	0	3	0	0	0	0	0	0	0	1	1	1	1	1	7	1	1	1	1	1	1	1	1	0	1	1	1	1	1	1
1	2	1	2	1	3	2	1	2	2	2	1	0	0	0	0	2	2	1	2	2	2	0	0	0	0	0	0	0	1	1	1	1	1	6	1	1	0	1	1	1	1	1	0	0	1	0	1	1	1
2	3	1	1	1	3	2	2	2	1	1	3	1	0	3	2	0	1	0	2	1	0	1	1	2	1	1	1	1	1	1	1	1	1	6	1	0	1	1	1	1	1	1	0	1	1	1	1	1	1
2	2	2	1	1	3	1	2	2	1	1	3	1	3	0	0	1	1	1	2	3	0	0	0	0	0	1	0	0	1	1	1	1	1	5	1	1	0	1	1	1	1	1	1	0	1	1	1	1	1
1	1	2	1	3	3	1	2	2	2	1	3	2	1	2	3	2	2	3	2	2	3	3	3	2	1	0	0	0	1	1	0	1	0	5	0	0	1	1	1	0	0	0	0	0	0	1	0	1	1
2	1	1	1	3	3	2	1	2	1	1	2	1	0	2	3	0	0	0	1	2	3	0	0	0	0	0	0	0	1	1	1	1	1	3	1	1	1	1	1	1	0	0	1	1	1	1	1	1	1
2	1	2	2	1	3	2	2	2	3	2	1	2	3	2	2	0	1	1	0	0	1	1	0	0	0	1	1	1	1	1	1	1	1	7	1	1	1	1	1	1	1	1	0	1	1	1	1	1	1
1	2	2	1	1	2	2	2	2	2	1	3	0	1	1	2	2	0	2	1	3	1	1	1	1	1	0	1	0	1	1	1	1	1	7	1	1	1	1	0	0	0	0	0	0	0	1	1	1	1
2	1	1	1	1	3	1	2	2	1	1	2	0	3	0	1	0	0	2	2	1	2	0	0	0	0	0	0	0	1	1	1	1	1	7	1	1	0	1	1	1	1	0	1	1	1	0	1	1	1
2	2	2	3	3	1	2	1	1	2	2	1	0	1	0	1	3	0	2	2	2	1	0	0	0	0	0	0	0	1	1	1	1	1	7	1	1	1	1	1	1	1	1	1	1	1	1	1	1	1
1	4	2	3	2	1	2	2	2	1	1	2	0	0	2	2	3	1	2	0	0	1	1	0	0	0	0	1	0	1	1	1	1	1	7	1	1	1	1	1	0	0	0	1	1	1	1	1	1	1
2	1	1	3	1	3	2	2	1	2	1	1	0	0	1	3	0	1	0	0	3	3	0	0	0	0	0	0	0	1	1	1	1	1	5	1	1	1	1	1	1	1	1	1	1	1	1	1	1	1
2	2	1	2	1	2	2	1	2	1	1	3	2	3	3	0	0	3	0	0	1	1	0	0	0	0	0	0	0	1	1	1	1	1	7	1	1	1	1	1	1	1	1	1	1	1	1	1	1	1
2	2	2	1	1	3	2	2	2	2	1	2	0	2	0	1	3	2	2	0	0	2	0	0	0	0	0	0	0	1	1	1	1	1	7	1	1	1	1	1	1	1	1	1	1	1	1	1	1	1
2	1	2	2	1	2	2	2	1	1	1	1	1	0	2	0	2	1	0	1	3	2	0	0	0	0	0	0	0	1	1	1	1	1	7	1	1	1	1	1	1	1	1	1	1	1	1	1	1	1
1	1	1	1	1	1	2	2	2	1	1	2	3	3	0	2	0	1	0	1	0	0	0	0	0	0	0	0	0	1	1	1	1	1	7	1	1	1	1	1	1	1	1	0	1	1	1	1	1	1
2	3	1	1	1	3	2	2	2	3	1	2	0	2	0	2	2	1	3	3	0	3	1	1	1	1	0	0	0	1	1	1	1	1	6	1	1	1	1	1	1	1	1	1	0	0	0	1	1	1
1	3	2	1	2	2	2	2	2	1	1	3	0	2	0	2	2	0	3	1	0	2	0	0	0	0	0	0	0	1	1	0	1	1	6	1	1	1	1	1	1	1	1	1	1	1	1	1	1	0
2	4	1	2	2	2	2	2	1	2	1	3	3	2	0	0	1	1	2	3	1	1	0	0	0	0	0	0	0	1	1	1	1	1	7	1	1	1	1	1	1	1	1	1	1	1	1	1	1	1
2	4	1	3	1	2	2	2	2	1	1	2	0	3	0	0	2	0	3	2	1	1	0	0	0	0	0	0	0	1	1	1	1	1	7	1	1	0	1	1	1	1	1	0	1	1	0	1	1	0
1	2	2	1	1	2	2	2	2	3	2	2	1	1	2	2	3	1	3	0	1	3	1	1	1	1	1	1	0	1	1	1	1	1	7	1	1	1	1	1	1	1	1	1	0	1	0	1	1	1
2	3	2	1	2	2	2	1	1	2	1	3	0	2	0	2	2	0	2	2	0	2	0	0	1	0	0	0	0	1	1	1	1	1	6	1	1	1	1	1	1	1	1	1	1	1	1	1	1	1
1	1	2	3	2	1	1	2	1	1	2	2	0	2	2	0	3	1	1	0	1	0	0	0	0	0	0	0	0	1	1	1	1	1	7	1	1	1	1	1	1	1	1	1	0	1	1	1	1	1
2	1	2	1	1	1	2	1	2	1	1	3	1	0	0	2	1	1	3	1	1	1	0	0	0	0	0	0	0	1	1	0	1	1	7	1	1	1	1	1	1	0	1	1	0	1	0	1	0	0
2	1	2	3	1	2	2	2	2	1	2	3	0	0	1	0	0	3	3	0	0	3	1	0	0	0	0	0	0	1	1	1	1	1	7	1	1	1	1	1	1	1	1	0	0	0	0	1	1	1
1	2	2	2	1	2	2	2	2	3	1	3	0	0	1	2	2	2	3	2	1	3	1	1	1	2	2	1	1	0	1	1	1	1	5	1	1	1	1	0	0	1	1	0	1	0	1	1	1	1
1	4	2	3	1	1	2	2	2	1	1	3	0	2	1	1	1	1	0	1	3	1	0	0	0	0	0	0	0	1	1	1	1	1	7	0	1	1	1	0	1	1	1	0	1	1	1	1	1	0
1	3	2	1	1	3	1	2	2	1	1	3	0	2	0	2	2	1	3	3	0	3	0	0	0	0	0	0	0	1	1	1	1	1	7	1	1	1	1	1	1	1	1	1	1	1	1	1	1	1
2	3	2	3	1	2	2	2	2	1	1	3	2	2	1	1	1	0	2	0	0	2	0	0	0	0	0	0	0	1	1	1	1	1	7	1	1	1	1	1	1	1	1	0	0	1	1	1	1	1
1	3	2	3	3	3	1	2	1	1	2	3	1	1	2	1	2	0	2	0	0	2	0	0	0	0	0	0	0	1	1	1	1	1	7	1	1	1	1	1	1	1	1	1	1	1	1	1	1	1
2	1	2	3	2	3	2	2	1	2	2	3	1	1	1	1	3	1	3	2	1	2	0	0	0	0	0	0	0	1	1	1	1	1	7	1	1	1	1	1	1	1	1	1	1	1	1	1	1	1
2	1	2	1	1	1	1	2	2	1	1	3	2	1	2	3	1	0	2	1	0	2	0	0	0	0	0	0	0	1	1	1	1	1	7	1	1	1	1	1	1	1	1	1	1	1	1	1	1	1
2	2	2	2	1	2	1	2	2	1	1	3	1	0	1	1	1	2	1	2	0	1	0	0	1	1	0	1	0	1	1	1	1	1	7	1	1	1	1	1	1	1	1	1	1	1	1	1	1	1
1	1	2	3	1	2	2	2	2	2	2	3	0	3	1	2	2	1	0	2	0	0	1	0	1	0	0	0	0	1	1	1	1	1	7	1	1	1	1	1	0	0	0	0	1	1	1	1	1	0
1	1	1	1	2	2	2	2	1	1	1	2	1	0	1	3	0	0	2	2	1	2	0	0	0	0	0	0	0	1	1	1	1	1	7	1	1	1	1	1	1	1	1	1	1	1	1	1	1	1
1	4	2	1	1	3	2	2	2	3	2	1	2	1	1	0	2	1	2	3	1	2	1	1	1	1	1	1	1	1	1	1	1	1	7	1	1	1	1	1	1	1	1	0	1	1	1	1	1	1
2	2	2	2	1	2	2	1	2	3	1	1	3	2	2	2	3	2	3	2	2	2	3	3	3	3	3	3	3	1	1	1	1	1	7	1	1	1	1	1	1	1	1	1	1	1	1	1	1	1
1	1	1	2	1	2	2	2	1	2	1	2	0	1	1	0	0	2	1	1	2	2	0	0	0	0	0	0	0	1	1	1	1	1	7	1	1	1	1	1	1	1	1	0	1	1	1	1	1	1
2	2	2	1	1	1	2	2	1	1	2	3	2	1	2	0	0	1	2	0	2	1	0	0	0	0	0	0	0	1	1	1	1	1	7	1	1	1	1	1	1	1	1	0	1	1	1	1	1	1
1	4	2	1	2	1	2	2	1	1	1	3	1	1	1	1	0	1	0	1	0	3	0	0	0	0	0	0	0	1	1	1	1	1	7	1	1	1	1	1	1	1	1	0	1	1	1	1	1	1
2	2	1	3	1	2	2	2	2	2	1	3	3	2	1	0	0	3	1	0	1	2	0	0	0	0	0	0	0	1	1	1	1	1	7	1	1	1	1	1	1	1	1	0	1	1	1	1	1	0
2	1	2	2	1	2	2	2	2	2	1	3	0	3	0	2	2	0	3	0	1	1	0	0	0	0	0	0	0	1	1	1	1	1	7	1	1	1	1	1	1	1	1	0	1	1	1	1	1	1
2	2	1	3	1	3	2	2	1	1	2	2	2	2	2	3	0	0	0	1	2	0	1	1	0	0	0	0	0	1	1	1	1	1	6	1	1	1	1	1	1	0	0	1	0	0	0	1	1	1
2	3	1	2	1	2	2	1	2	2	2	2	0	3	1	2	0	3	2	0	1	1	0	0	0	0	0	0	0	1	1	1	1	1	7	1	1	1	1	1	1	1	1	1	1	1	1	1	1	1
2	4	2	2	1	1	2	2	2	2	2	2	2	2	1	2	2	1	2	1	0	3	0	0	0	0	0	0	0	1	1	1	1	1	7	1	1	1	1	1	1	1	1	1	1	1	1	1	1	1
2	2	1	3	1	2	2	2	2	1	1	3	0	3	0	1	3	3	0	0	0	3	0	0	0	0	0	0	0	1	1	1	1	1	7	1	1	0	1	1	1	0	0	1	1	1	1	1	1	1
1	1	1	1	1	2	2	2	1	2	2	3	1	1	1	1	3	0	3	1	0	1	0	0	0	0	0	0	0	1	1	1	1	1	7	1	1	1	1	1	1	1	1	1	1	1	1	1	1	1
2	1	1	1	1	3	2	2	1	1	1	3	1	1	2	2	3	0	3	0	0	1	0	0	0	0	0	0	0	1	1	1	1	1	7	1	1	1	1	1	1	1	1	1	1	1	1	1	1	1
1	3	2	3	1	3	1	2	2	1	1	2	2	2	1	2	0	2	0	0	3	0	0	0	0	0	0	0	0	1	1	1	1	1	7	1	1	1	1	1	1	1	1	1	1	1	1	1	1	1
2	2	1	1	1	3	2	2	2	1	2	2	1	1	1	1	2	1	1	2	1	2	0	0	0	0	0	0	0	1	1	1	1	1	7	1	1	1	1	1	1	1	1	0	1	1	1	1	1	1
1	2	2	3	2	3	2	2	2	3	2	3	1	1	1	1	3	1	3	2	0	3	0	0	0	0	0	0	0	1	1	1	1	1	7	1	1	1	1	0	0	1	0	0	0	0	0	1	1	1
1	2	2	1	2	3	2	2	2	3	2	2	0	2	2	1	0	0	1	1	3	3	0	0	0	0	0	0	0	1	1	1	1	1	7	1	1	1	1	1	1	1	1	0	1	1	1	1	1	1
2	3	2	2	1	2	2	2	1	1	2	1	2	2	2	2	1	2	3	2	1	2	0	0	0	0	0	0	0	1	1	1	1	1	5	0	1	1	1	1	1	1	1	0	0	1	0	1	1	1
2	3	2	3	2	1	1	2	1	2	1	2	3	0	0	3	2	1	0	1	2	0	0	0	0	0	0	0	0	1	1	1	1	1	6	1	1	1	1	1	1	1	1	0	1	1	1	1	1	1
1	1	2	1	3	1	1	2	1	2	1	2	3	2	3	0	0	2	2	0	0	1	0	0	0	0	0	0	0	1	1	1	1	1	5	1	1	1	1	1	1	1	1	1	1	1	1	1	1	1
2	2	2	2	1	1	2	2	2	1	1	2	0	3	2	1	3	1	1	1	0	0	0	0	0	0	0	0	0	1	1	1	1	1	7	1	1	1	1	1	1	1	1	0	1	1	1	1	1	1
1	1	1	3	1	3	2	2	1	3	2	3	0	0	2	2	3	1	3	0	0	3	1	0	0	0	0	0	0	1	1	1	1	1	7	0	1	0	1	1	1	1	0	0	0	1	0	1	1	1
1	2	1	1	1	3	2	1	1	2	1	3	1	0	0	1	3	2	2	2	1	0	0	0	0	0	0	0	0	1	1	1	1	1	5	1	0	0	1	1	1	1	1	1	1	1	0	1	1	1
2	3	1	1	1	3	2	1	1	1	2	3	3	0	1	0	1	0	2	2	3	1	0	0	0	0	0	0	0	1	1	0	1	1	7	0	0	0	1	1	1	1	1	0	0	0	0	1	1	1
2	1	2	2	1	3	2	2	1	1	2	3	1	3	2	0	0	2	0	1	1	2	0	0	0	0	0	0	0	1	1	1	1	1	7	0	1	1	1	1	1	1	1	1	1	0	1	1	1	1
1	3	2	3	1	2	2	1	1	1	1	3	1	2	0	1	3	1	3	1	0	0	0	1	1	1	0	2	1	1	1	0	1	1	4	1	1	1	1	1	1	1	1	0	1	1	1	1	1	1
2	3	2	1	1	3	2	2	1	2	1	2	1	2	0	0	0	2	2	2	2	2	0	1	1	0	0	0	0	1	1	1	1	1	5	1	1	1	1	1	1	1	1	1	0	0	0	1	1	1
2	2	1	1	1	3	2	2	1	1	2	3	1	1	1	1	3	1	3	2	1	2	0	0	0	0	0	0	0	1	1	1	1	1	7	1	1	1	1	1	1	1	1	1	1	1	1	1	1	1
2	4	1	1	1	3	2	1	1	1	2	3	0	2	2	2	2	0	3	3	0	3	0	0	0	0	0	0	0	1	1	1	1	1	7	1	1	1	1	1	1	1	1	1	1	1	1	1	1	1
1	1	2	3	1	3	2	2	1	1	2	2	1	3	0	3	3	2	3	1	0	3	0	0	0	0	0	0	0	1	1	1	1	1	7	1	1	1	1	1	1	1	1	0	1	1	1	1	1	1
2	3	2	3	1	3	2	2	1	1	1	3	1	1	1	1	2	1	2	1	0	3	0	0	0	0	0	0	0	1	1	1	1	1	7	1	1	1	1	1	1	1	1	1	1	1	1	1	1	1
2	1	2	3	1	2	2	2	1	2	1	3	1	2	2	2	2	0	3	0	1	0	0	0	0	0	0	0	0	1	1	1	1	1	7	1	1	1	1	1	1	1	1	1	1	1	1	1	1	1
2	2	2	3	1	2	2	2	1	1	2	2	2	2	1	1	0	2	0	0	1	3	0	1	1	0	0	1	0	1	1	1	1	1	7	1	1	1	1	1	1	1	1	1	1	1	1	1	1	1
2	2	1	1	1	3	2	2	1	2	2	2	1	1	0	0	2	1	3	1	0	3	1	1	1	1	1	1	1	1	1	1	1	1	7	1	1	1	1	1	1	1	1	0	1	1	1	1	1	1
1	1	2	1	2	3	2	2	1	2	2	2	1	0	1	0	3	1	3	0	1	1	1	1	1	1	1	1	1	1	1	1	1	1	7	1	1	1	1	1	1	1	1	0	1	1	1	1	1	1
2	1	2	2	1	3	1	2	1	1	1	3	0	0	0	0	1	1	2	3	1	2	0	0	0	0	0	0	0	1	1	1	1	1	7	1	1	1	1	1	1	1	1	0	1	1	1	1	1	1
1	4	2	1	1	3	2	2	1	1	1	3	2	3	3	2	3	1	2	0	0	1	0	0	0	0	0	0	0	1	1	1	1	1	7	1	1	1	1	1	1	1	1	1	1	1	1	1	1	1
1	2	2	2	1	1	2	2	1	1	1	3	2	0	0	1	2	1	2	2	0	2	0	0	0	0	0	0	0	1	1	1	1	1	7	1	1	1	1	1	1	1	1	1	1	1	1	1	1	1
2	2	1	2	1	1	1	2	1	2	1	2	0	0	2	2	3	1	2	0	0	1	0	0	0	0	0	0	0	1	1	1	1	1	7	1	1	1	1	1	1	1	1	0	0	0	0	1	1	1
1	1	2	3	1	2	2	2	2	3	1	3	1	2	2	1	3	1	3	1	0	3	0	1	1	0	0	0	0	1	1	1	1	1	7	1	1	1	1	1	1	1	1	1	1	1	1	1	1	1
1	2	2	1	1	3	2	2	1	1	1	3	2	0	2	2	2	0	3	0	0	1	0	0	0	0	0	0	0	1	1	1	1	1	6	1	1	1	1	1	1	1	1	1	1	1	1	1	1	1
2	4	2	2	2	3	2	2	2	1	1	2	0	1	2	3	0	1	0	1	2	1	0	0	0	0	0	0	0	1	1	1	1	1	7	1	1	1	1	1	1	1	1	1	1	1	1	1	1	1
1	1	1	3	1	3	2	1	2	2	1	2	0	2	1	2	1	1	1	3	0	3	0	0	0	0	0	0	1	1	0	1	1	1	7	1	1	1	1	1	1	0	1	1	1	1	1	1	1	1
2	2	1	3	1	2	2	2	2	1	2	2	1	0	1	1	1	2	1	2	0	1	0	0	0	0	0	0	0	1	1	1	1	1	7	1	1	1	1	1	1	1	1	1	1	1	1	1	1	1
2	1	2	3	1	3	2	2	1	2	2	2	3	0	0	1	0	0	2	1	1	3	0	0	0	0	0	0	0	1	1	1	1	1	7	0	0	0	1	1	1	1	0	0	1	1	1	1	1	1
1	2	1	1	2	3	2	2	2	3	2	2	1	1	0	0	0	3	2	0	2	2	0	0	0	0	0	0	0	1	1	1	1	1	7	1	1	0	1	0	0	0	0	0	1	1	1	1	1	1
2	1	2	2	1	3	2	2	2	3	2	2	2	2	2	2	2	2	3	2	1	3	2	2	2	2	2	2	2	0	1	0	1	1	6	0	0	1	1	1	0	0	0	1	0	0	1	0	1	1
2	2	1	1	1	3	2	2	2	1	1	2	1	1	1	1	2	0	3	0	0	1	0	0	0	0	0	0	0	1	1	1	1	1	7	1	1	1	1	1	1	1	1	1	1	1	1	1	1	1
2	3	1	3	1	3	2	1	2	2	1	2	0	0	0	0	1	0	3	1	0	2	0	0	0	0	0	0	0	1	1	1	1	1	7	1	1	0	1	1	1	0	1	0	1	1	0	1	1	1
1	1	1	2	3	3	2	2	2	1	1	2	0	1	0	1	1	0	3	0	0	2	0	0	0	0	0	0	0	1	1	1	1	1	7	1	1	1	1	0	0	1	1	0	1	1	1	1	1	1
1	2	2	1	1	3	1	1	2	3	1	3	0	1	2	1	2	0	3	0	0	1	1	1	1	1	1	1	1	1	1	1	1	1	7	1	1	1	1	1	1	1	1	0	1	1	1	1	1	1
2	1	2	3	1	2	1	2	2	3	2	3	1	2	1	1	2	0	2	0	0	1	0	0	0	0	0	0	0	1	1	1	1	1	5	1	1	1	1	1	1	1	1	0	1	0	1	1	1	0
2	2	1	3	1	2	2	2	2	3	2	3	3	3	3	2	3	3	3	2	2	3	3	3	2	2	2	2	2	1	0	0	1	1	7	1	1	1	0	0	0	0	0	1	0	1	1	1	1	1
1	1	2	1	1	2	2	1	2	2	2	3	2	2	2	2	3	1	1	0	1	0	2	0	1	0	2	3	2	1	1	1	1	1	7	1	1	1	1	1	1	1	1	1	1	1	1	1	1	1
2	4	1	1	1	2	2	2	2	2	1	3	0	1	1	0	2	0	3	1	0	3	1	1	2	1	1	1	1	1	1	1	1	1	7	1	1	1	1	1	1	1	1	0	1	0	1	1	1	1
2	4	2	2	1	1	2	2	1	3	1	2	3	3	3	3	3	1	3	0	0	2	1	0	1	0	0	1	1	1	1	1	1	1	7	1	1	1	1	1	1	1	1	0	1	1	1	1	1	1
1	1	2	2	1	3	2	2	2	1	1	3	0	0	0	0	2	0	3	0	0	0	0	0	0	0	0	0	0	1	1	1	1	1	7	1	1	1	1	1	1	0	1	1	0	1	1	1	1	1
2	2	1	1	1	3	2	2	1	1	2	3	0	0	1	1	1	0	0	0	0	2	0	1	1	0	0	0	0	1	1	1	1	1	7	1	1	1	1	1	1	1	1	1	1	1	1	1	1	1
2	3	1	2	2	2	2	2	1	1	1	3	0	0	0	0	2	0	3	3	1	0	1	1	1	1	1	1	1	1	1	1	1	1	7	1	1	1	1	1	1	1	1	1	1	1	1	1	1	1
2	3	2	1	2	3	2	2	2	1	2	3	1	1	2	1	2	0	2	0	0	2	1	1	1	0	0	0	0	1	1	1	1	1	5	1	1	1	1	1	1	1	1	1	1	1	1	1	1	1
2	2	1	2	1	2	2	2	1	3	2	3	0	2	1	2	1	1	1	3	0	3	1	1	3	1	1	1	1	1	1	1	1	1	6	1	1	1	1	1	1	1	1	1	1	1	1	1	1	1
2	4	1	1	1	3	2	2	2	2	1	3	0	0	0	2	3	0	0	0	0	2	0	1	1	0	0	0	0	1	1	1	1	1	7	1	1	1	1	1	1	1	1	0	1	0	1	1	1	1
1	2	1	1	1	2	2	2	1	1	1	3	2	1	0	2	2	2	3	2	1	3	1	1	1	1	0	0	0	1	1	1	1	1	7	0	0	0	1	1	1	1	1	0	1	1	1	1	1	1
2	2	1	2	3	3	2	2	2	3	2	2	1	0	0	2	2	0	3	2	1	2	2	0	0	0	0	1	0	1	1	1	1	1	7	1	1	1	1	1	1	1	1	0	0	1	1	1	1	1
2	2	1	3	1	3	2	2	2	2	1	3	0	1	0	3	0	0	0	0	0	1	1	0	0	0	0	0	0	1	1	1	1	1	4	1	1	1	1	1	0	0	0	0	1	1	0	1	1	1
2	2	2	2	3	2	2	1	2	1	2	2	0	2	0	2	2	1	3	3	0	3	0	0	0	0	0	0	0	1	1	1	1	1	7	1	1	1	1	1	1	1	1	0	1	1	1	1	1	1
2	2	1	1	1	2	2	2	2	2	1	1	1	1	2	2	2	0	3	0	0	2	0	0	0	0	0	0	0	1	1	1	1	1	7	1	1	1	1	1	0	1	1	0	1	1	1	1	1	1
2	4	1	2	2	3	2	2	1	1	1	3	0	3	0	0	1	0	1	0	0	2	2	1	0	1	0	1	1	1	1	1	1	1	7	1	1	1	1	1	1	1	1	1	1	1	1	1	1	1
1	1	2	3	2	3	2	2	1	2	1	2	0	0	0	0	1	3	3	3	0	0	0	0	0	0	0	0	0	1	1	1	1	1	7	1	1	1	1	1	1	1	1	0	1	1	0	1	1	1
2	2	1	1	3	2	2	2	2	2	1	3	0	0	0	1	2	0	3	0	0	2	0	0	0	0	0	0	0	1	0	0	1	1	5	1	1	0	1	1	1	1	1	0	0	1	0	1	1	1
2	2	2	1	1	2	2	2	2	1	2	1	0	2	0	2	2	0	1	0	0	2	0	0	0	0	0	0	0	1	1	1	1	1	5	1	1	1	1	1	1	1	1	0	1	1	1	1	1	1
2	1	2	1	1	3	2	2	2	2	1	2	1	1	2	2	2	0	3	0	0	2	1	1	1	1	2	1	0	1	1	1	0	1	2	1	1	1	0	0	0	1	1	0	1	1	1	1	1	1
2	2	2	2	1	3	1	2	2	3	1	3	0	2	2	2	2	0	3	3	0	3	1	0	1	1	0	1	1	1	1	0	1	1	7	1	1	1	1	1	1	1	1	0	1	1	1	1	1	1
1	1	1	2	1	3	2	2	1	1	2	3	2	2	2	2	2	2	3	0	0	0	1	1	1	1	1	1	1	1	1	1	1	1	7	1	1	1	1	1	1	1	1	0	1	1	1	1	1	1
2	3	1	2	2	3	2	2	1	2	1	3	3	1	2	2	1	0	1	0	0	3	0	0	0	0	0	0	0	1	1	1	1	1	7	1	1	0	1	1	1	1	1	0	1	1	1	1	1	1
2	2	1	3	1	3	2	2	1	2	1	2	2	1	2	2	0	1	3	0	0	2	0	0	0	0	0	0	0	1	1	1	1	1	7	1	1	1	1	1	1	1	0	0	1	1	1	1	1	1
1	1	2	1	2	3	2	2	1	3	1	3	1	2	1	3	0	0	1	0	0	2	1	0	1	1	1	0	0	1	0	0	1	0	7	0	1	0	0	0	0	0	0	0	1	1	1	1	1	1
2	4	1	1	2	2	2	2	2	2	2	2	0	0	0	0	0	0	1	0	0	0	0	0	0	0	0	0	0	1	1	1	1	1	7	1	1	1	1	1	1	1	1	0	1	1	1	1	1	1
1	1	1	1	1	3	2	2	2	1	1	2	0	1	2	0	1	0	0	0	0	2	2	0	0	0	0	0	0	1	1	0	1	1	3	1	1	1	1	1	1	1	1	0	1	1	1	1	1	0
1	2	1	3	2	3	2	2	2	1	1	2	0	2	0	1	1	0	2	0	0	1	1	0	0	0	0	0	0	1	1	1	1	1	7	1	1	1	1	1	1	1	1	0	1	1	1	1	1	1
1	1	1	1	1	1	2	2	1	3	2	1	1	1	0	2	3	0	3	0	1	2	1	0	0	0	0	1	1	1	1	1	1	1	7	1	1	1	1	1	1	1	1	1	1	1	1	1	1	1
1	1	2	2	1	2	2	2	1	2	2	3	0	1	0	0	1	0	0	1	0	0	0	0	0	0	0	0	0	1	1	1	1	1	7	1	1	1	1	1	1	1	1	1	1	1	1	1	1	1
1	4	1	1	1	2	2	2	2	1	1	2	1	1	2	1	2	1	3	0	0	0	2	2	2	2	1	2	2	1	1	1	1	1	7	1	1	1	1	1	1	1	1	1	1	1	1	1	1	1
2	1	1	1	2	1	2	1	2	2	2	3	0	0	1	1	3	1	0	0	0	2	0	0	0	0	0	0	0	1	1	1	1	1	6	1	1	1	1	1	1	1	1	1	0	1	1	0	1	1
1	1	2	1	1	2	2	2	2	3	1	2	0	0	0	1	3	1	3	2	1	0	0	0	0	0	0	0	0	1	1	1	1	1	7	1	1	1	1	1	1	1	1	1	1	1	1	1	1	1
1	3	1	2	1	2	2	2	2	3	1	1	2	2	2	2	3	2	3	1	1	2	1	1	1	1	1	0	1	1	1	1	1	1	7	1	1	1	1	1	1	0	1	0	1	1	0	1	1	1
2	2	1	1	1	2	2	2	1	2	1	2	0	1	0	1	2	1	0	0	0	2	0	0	0	0	0	0	0	1	1	1	0	1	7	1	1	1	1	1	1	1	1	1	1	1	1	1	1	1
1	1	1	2	1	2	2	2	1	2	1	3	0	0	0	1	2	0	2	0	0	2	0	0	0	0	0	0	0	1	1	1	1	1	7	1	1	1	1	1	1	0	1	1	1	1	1	1	1	1
2	2	2	3	1	1	1	2	2	2	2	1	2	1	1	1	2	1	3	0	0	2	1	1	1	0	0	1	0	1	1	1	1	1	7	1	1	1	1	1	1	1	1	0	1	1	1	1	1	1
2	3	1	2	1	2	2	2	2	1	1	2	0	0	0	1	1	0	2	0	0	1	0	1	0	0	0	0	0	1	1	1	1	1	6	1	1	1	1	1	1	1	1	1	1	1	1	1	1	1
2	2	2	2	2	3	2	2	2	1	1	2	1	0	0	1	0	1	1	3	0	2	0	0	0	0	0	0	0	1	1	1	1	1	4	1	1	0	1	0	1	0	0	1	1	1	0	1	1	0
1	3	2	2	1	3	2	2	1	1	1	3	1	0	2	2	1	3	1	0	0	3	0	0	0	0	0	0	0	1	1	1	1	1	7	1	1	1	1	0	1	1	1	0	1	1	1	1	1	1
1	2	1	1	1	2	2	2	1	2	1	3	0	1	0	0	0	0	0	0	0	3	0	0	0	0	0	0	0	1	1	1	1	1	7	1	1	1	1	1	0	0	1	0	1	1	1	1	1	1
2	2	1	1	1	2	2	2	2	2	2	1	0	0	0	1	2	0	3	1	0	1	0	0	0	0	0	0	0	1	1	1	1	1	7	1	1	1	1	1	1	1	1	0	0	0	0	1	1	1
1	1	2	3	1	2	2	2	2	2	1	3	3	1	2	2	1	0	1	0	0	3	2	1	1	1	1	1	1	1	1	1	1	1	6	1	1	1	1	1	1	1	1	1	1	1	1	1	1	1
1	2	1	1	1	3	2	2	1	1	2	2	0	0	0	1	1	0	3	0	0	1	0	0	0	0	0	0	0	1	1	1	1	1	7	1	1	1	1	1	1	0	0	1	1	1	1	1	1	1
2	4	1	2	1	1	2	2	2	2	2	1	0	1	0	2	1	0	3	1	1	0	0	0	0	0	0	0	0	1	1	1	1	1	4	1	1	1	1	1	1	0	1	1	0	1	0	1	1	1
2	2	1	1	1	2	2	2	1	2	2	2	0	0	0	2	1	0	0	0	0	1	0	0	0	0	0	0	0	1	1	1	1	1	6	1	1	1	1	1	1	1	1	1	1	1	1	1	1	1
2	1	1	1	1	3	2	2	2	2	1	2	1	0	0	1	2	1	3	1	1	3	1	1	1	0	0	0	1	1	1	1	1	1	7	1	1	1	1	1	1	1	1	0	1	1	1	1	1	1
2	2	2	2	1	3	2	2	2	1	2	3	0	0	0	0	1	0	1	0	0	1	0	0	0	0	0	0	0	1	1	1	1	1	6	1	1	1	0	0	0	0	0	1	1	1	1	1	1	1
1	4	2	1	1	3	2	1	2	1	1	3	0	0	0	2	2	1	3	2	0	1	0	0	0	0	0	0	0	1	1	1	1	1	7	1	1	1	1	1	1	1	1	1	1	1	1	1	1	1
1	2	2	1	2	3	2	1	1	2	2	2	1	1	1	1	3	0	3	1	0	1	0	0	0	0	0	0	0	1	0	1	0	1	7	1	1	1	0	0	0	0	0	0	1	1	1	1	1	1
2	2	2	3	1	3	2	2	1	2	2	2	1	0	2	1	0	0	3	0	0	1	0	0	0	1	1	1	1	1	1	1	1	1	7	1	1	1	1	1	1	1	1	1	1	1	1	1	1	1
1	3	2	1	1	1	2	2	1	3	2	3	0	0	1	2	0	0	0	0	0	1	0	0	0	0	0	1	0	1	1	1	1	1	7	1	1	1	1	1	1	1	1	1	1	1	1	1	1	1
1	4	1	1	1	1	2	1	1	3	2	3	3	2	1	1	2	1	1	1	0	0	0	0	0	0	0	0	0	1	1	1	1	1	7	1	1	1	1	1	1	1	1	1	1	1	1	1	1	1
1	2	2	1	1	1	2	2	1	2	1	2	1	2	1	3	0	0	1	0	0	2	1	0	0	0	0	1	0	1	0	1	1	1	6	1	1	1	1	1	1	1	1	1	0	0	0	1	1	1
2	3	1	1	1	1	2	2	1	2	2	3	2	2	1	1	1	0	2	0	0	2	0	0	0	0	1	0	0	1	1	1	1	1	7	1	1	1	1	1	1	1	1	1	1	1	1	1	1	1
1	1	1	2	1	2	1	2	1	3	2	3	1	0	2	2	1	3	1	0	0	3	2	1	1	0	0	0	0	1	1	1	1	1	7	1	1	1	1	1	1	1	1	1	1	1	1	1	1	1
1	3	2	1	2	2	2	2	2	2	2	3	1	0	0	1	2	0	3	0	0	1	1	0	1	0	0	0	0	1	1	1	1	1	7	1	1	1	1	1	1	1	0	0	1	1	1	1	1	1
2	1	2	1	2	3	2	2	1	3	2	3	2	2	1	3	2	2	3	2	2	3	3	3	3	3	1	1	1	1	1	1	1	1	7	1	1	1	1	1	1	1	1	1	1	1	1	1	1	1
2	2	2	2	1	3	1	2	2	3	1	2	1	1	1	3	0	0	0	0	0	1	0	0	0	0	0	1	0	1	1	1	1	1	7	1	1	1	1	1	1	1	1	1	1	1	1	1	1	1
1	3	2	2	1	2	2	2	2	3	2	3	3	3	3	3	3	1	3	0	0	2	1	2	0	0	0	0	0	1	1	1	1	1	7	1	1	1	1	1	1	1	1	0	1	1	1	1	1	1
2	1	1	3	1	1	2	2	1	1	1	2	1	1	2	1	2	1	3	0	0	0	0	0	0	0	0	0	0	1	1	1	1	1	7	1	1	1	1	1	1	1	1	1	1	1	1	1	1	1
1	1	1	1	2	1	1	2	1	1	1	2	2	2	2	2	3	2	3	2	2	3	1	0	0	0	0	0	0	1	1	1	1	1	7	1	1	1	1	0	0	0	1	1	1	1	1	1	1	0
1	1	1	3	1	1	2	2	1	1	1	3	1	2	1	2	1	2	3	0	0	1	0	0	0	0	0	0	0	1	1	1	1	1	7	1	1	1	1	1	1	1	1	1	1	1	1	1	1	1
2	1	1	1	2	3	1	2	1	1	1	3	0	1	1	0	0	0	0	0	0	0	0	0	0	0	0	0	0	1	1	1	1	1	7	1	1	1	1	1	1	1	1	1	1	1	1	1	1	1
2	3	1	2	1	1	2	2	2	3	2	2	1	2	2	2	2	0	0	0	1	0	0	0	0	0	0	0	0	1	1	1	1	1	7	1	1	1	1	1	1	1	1	1	1	1	1	1	1	1
2	1	2	1	1	1	1	2	2	1	2	2	0	0	0	0	2	0	2	0	1	2	0	0	0	0	0	0	0	1	1	1	1	1	6	1	1	1	1	1	1	1	1	1	1	1	1	1	1	1
1	1	1	3	2	2	2	2	1	3	1	1	1	1	1	2	2	1	3	1	1	1	1	0	0	1	0	0	1	1	1	1	1	1	7	1	1	1	1	1	1	1	1	1	1	1	1	1	1	1
1	3	2	2	1	2	2	2	2	3	2	2	1	3	1	3	2	1	3	1	1	2	2	1	1	1	1	1	1	1	1	1	1	1	7	1	1	1	1	1	1	1	1	1	1	1	1	1	1	1
1	2	2	1	1	3	2	2	2	3	1	3	2	2	2	2	3	2	3	2	1	3	1	1	2	1	1	1	1	1	1	1	1	1	7	1	1	1	1	1	1	1	1	0	1	1	1	1	1	1
2	3	2	2	1	3	2	1	2	2	2	3	1	0	1	2	2	1	3	2	1	2	2	2	3	2	3	0	3	1	1	1	1	1	7	1	1	1	1	0	0	1	1	0	1	1	0	1	1	1
2	3	2	1	1	2	2	2	1	1	1	3	0	0	0	0	3	0	3	0	0	0	0	0	0	0	0	0	0	0	1	1	1	1	7	1	1	1	1	1	1	1	1	0	1	1	1	1	1	1
2	1	1	2	2	2	2	1	1	3	1	2	0	3	1	2	2	0	3	1	0	1	1	0	0	0	0	0	0	1	1	1	1	1	6	1	1	1	1	1	1	1	1	1	1	1	1	1	1	1
2	2	1	1	1	2	1	2	2	3	1	2	1	1	1	2	3	1	3	1	0	3	1	0	1	0	1	0	0	1	1	1	1	1	4	1	1	1	1	1	1	1	1	1	1	1	1	1	1	1
1	2	1	1	3	3	2	2	2	2	1	2	1	1	0	1	2	0	3	0	0	2	0	0	0	0	0	0	0	1	1	1	1	1	7	1	1	1	1	1	1	1	1	0	1	1	1	1	1	1
2	4	2	2	1	3	2	2	2	2	2	2	0	2	0	2	2	0	3	1	0	1	0	0	0	0	0	0	0	1	1	1	1	1	7	1	1	1	1	1	1	1	1	0	1	1	1	1	1	0
1	4	2	1	3	2	2	2	2	2	2	3	0	0	0	0	0	0	3	0	0	2	0	0	0	0	0	0	0	1	1	0	0	1	7	1	1	1	1	0	0	0	0	0	1	1	1	1	1	0
2	3	1	1	1	2	2	1	1	1	2	3	1	2	0	1	1	0	3	1	0	1	0	1	0	0	1	0	0	1	1	1	1	1	7	1	1	1	1	1	1	1	1	1	1	1	1	1	1	1
2	4	2	3	1	2	2	2	2	1	1	3	2	2	1	3	1	0	3	0	1	2	2	2	2	2	1	2	1	1	1	1	1	1	5	0	1	1	1	0	1	1	1	1	1	1	1	1	1	1
2	1	1	1	1	2	2	2	1	3	1	2	1	1	1	1	2	1	2	1	0	3	3	2	3	3	2	2	2	1	1	1	1	1	7	1	1	1	1	1	1	1	1	0	1	1	1	1	1	1
2	1	2	2	2	2	2	2	1	1	1	2	0	0	0	0	3	0	0	0	0	0	0	0	0	0	0	0	0	1	1	1	1	1	7	1	1	1	1	1	1	1	1	0	0	1	0	1	1	1
2	3	2	1	2	2	2	2	1	1	1	3	1	1	1	1	1	0	1	1	0	2	0	0	0	0	0	0	0	1	1	1	1	1	7	1	1	1	1	1	1	1	1	1	1	1	1	1	1	1
2	2	1	2	1	2	2	2	2	1	1	3	0	0	0	0	3	0	3	0	1	1	0	0	0	0	0	0	0	1	1	1	1	1	7	1	1	1	1	1	1	1	1	0	1	0	0	1	1	1
1	2	1	1	1	1	1	2	1	1	1	2	0	0	0	0	0	0	0	0	0	1	0	0	0	0	0	0	0	1	1	1	1	1	7	1	1	1	1	1	1	1	1	0	1	1	1	1	1	1
2	4	1	3	1	1	2	2	2	2	1	2	1	1	1	1	2	1	3	1	0	0	1	0	1	0	1	0	1	1	1	1	1	1	7	1	1	1	1	1	1	1	1	1	1	1	1	1	1	1
2	2	1	1	1	2	2	2	2	2	2	3	0	1	0	1	3	0	0	0	0	1	0	0	0	0	0	0	0	1	1	1	1	1	7	1	1	1	1	1	1	1	1	1	1	1	1	1	1	1
2	1	1	3	1	2	2	2	2	1	1	1	0	0	0	1	0	0	0	0	0	1	0	0	0	0	0	0	0	1	1	1	1	1	7	1	1	1	1	1	1	1	1	1	1	1	1	1	1	1
2	1	1	1	1	1	2	2	1	1	2	3	0	1	0	1	0	0	0	0	0	3	0	0	0	0	0	0	0	1	1	1	1	1	7	1	1	1	1	1	1	1	1	1	1	1	1	1	1	1
1	4	2	3	1	2	2	2	2	3	2	2	0	2	0	2	3	0	3	1	0	0	0	0	0	0	0	0	0	1	1	1	1	1	7	1	1	1	1	1	1	1	1	1	1	1	1	1	1	1
1	2	2	1	1	2	1	1	2	3	2	3	2	1	1	1	3	0	3	0	1	3	2	1	1	1	1	2	1	1	1	1	1	1	3	1	1	1	1	1	1	1	1	0	1	0	0	1	1	1
2	2	1	3	1	2	2	2	2	2	1	3	2	1	1	1	3	1	3	0	0	1	1	1	1	1	1	1	1	1	1	1	1	1	7	1	1	1	1	1	1	1	1	0	1	1	1	1	1	1
2	4	2	1	1	2	2	2	2	2	1	3	0	1	1	1	2	1	3	1	0	2	1	1	1	1	1	1	1	1	1	1	1	1	7	1	1	1	1	0	1	0	1	0	0	1	1	1	1	1
1	2	1	1	1	2	2	2	2	1	1	3	0	0	0	0	0	0	1	0	0	2	0	0	0	0	0	0	0	1	1	1	1	1	7	1	1	1	1	1	1	1	1	1	1	1	1	1	1	1
2	4	2	1	1	3	2	2	1	1	1	2	0	2	0	0	0	0	0	0	0	1	0	0	0	0	0	0	0	1	1	1	1	1	7	1	1	1	1	1	1	1	1	0	1	1	1	1	1	1
1	4	1	3	2	3	2	2	2	2	1	1	1	1	1	1	2	1	2	0	1	3	1	0	1	0	0	1	0	1	1	1	1	1	7	0	0	0	1	0	0	0	0	0	0	0	0	1	1	1
2	1	1	1	3	3	2	2	2	1	1	2	0	0	0	0	0	0	0	0	0	1	0	0	0	0	0	0	0	1	1	1	1	1	7	1	1	1	1	1	1	1	1	0	1	1	1	1	1	1
1	2	1	1	1	3	2	2	2	1	1	2	0	0	0	0	3	0	1	0	0	2	0	0	0	0	0	0	0	1	1	1	1	1	7	1	1	1	1	1	1	1	1	1	1	1	1	1	1	1
2	3	2	2	2	3	2	2	1	1	2	3	0	0	0	0	0	0	1	0	1	0	0	0	1	0	0	0	0	1	1	1	1	1	7	1	1	1	1	1	1	1	1	1	1	1	1	1	1	1
2	1	1	3	3	3	2	2	2	2	1	2	0	1	0	1	0	0	1	0	0	1	0	0	0	0	0	0	0	1	1	1	1	1	7	1	1	1	1	1	1	1	1	0	1	1	1	1	1	1
2	1	2	2	2	3	1	1	2	3	1	1	0	3	0	2	3	0	3	0	1	1	0	0	0	0	0	0	0	1	1	1	1	1	5	1	1	1	1	1	1	1	0	0	1	1	1	1	1	1
2	2	1	1	2	3	2	2	2	2	1	3	0	2	1	1	3	2	3	2	1	3	2	2	2	2	2	1	2	1	1	1	1	1	7	1	1	1	1	1	1	1	1	1	1	1	1	1	1	1
2	3	2	1	2	2	2	2	1	2	1	3	0	0	0	0	0	0	0	0	0	0	0	0	0	0	0	0	0	1	1	1	1	1	6	1	1	1	1	1	1	1	1	1	1	1	1	1	1	1
2	2	2	1	1	3	2	2	2	3	1	2	1	3	0	3	3	2	3	1	0	3	0	0	0	0	0	0	0	1	1	1	1	1	7	1	1	1	1	1	1	1	1	0	1	1	1	1	1	1
2	4	2	2	1	3	2	2	2	2	1	1	1	1	1	1	3	1	3	2	1	2	0	0	0	0	0	0	0	1	1	1	1	1	7	1	1	1	1	1	1	1	1	0	1	1	1	1	1	1
1	2	1	1	1	3	2	2	2	2	1	3	0	0	0	2	3	0	3	1	0	3	1	0	0	0	0	0	0	1	1	1	1	1	7	1	1	1	1	1	1	1	1	0	1	1	1	1	1	1
2	4	2	3	1	3	2	2	1	2	1	3	1	1	0	1	2	0	3	0	0	2	0	0	0	0	0	0	0	1	1	1	1	1	5	1	1	1	1	1	0	0	0	0	1	1	1	1	1	1
1	4	1	2	1	3	2	2	1	2	2	2	0	0	0	1	2	0	3	1	1	3	0	0	0	0	0	0	0	1	1	1	1	1	5	1	1	1	1	1	0	0	0	1	1	1	1	1	1	1
2	2	1	1	2	3	2	2	2	1	1	3	0	0	0	0	2	0	1	0	0	1	0	0	0	0	0	0	0	1	1	1	1	1	7	1	1	1	1	1	1	1	1	0	1	1	1	1	1	1
1	4	1	1	1	1	2	1	2	1	1	3	0	1	2	0	1	0	2	0	0	0	0	0	0	0	0	0	0	1	0	1	1	1	6	1	1	1	0	0	0	0	0	0	0	0	0	1	1	0
2	3	1	1	1	1	2	2	1	1	2	3	2	1	2	3	1	0	2	1	0	2	0	0	0	0	0	0	0	1	1	1	1	1	7	1	1	1	1	1	1	1	1	1	1	1	0	1	1	1
2	2	2	1	1	1	2	2	1	1	1	3	1	1	1	2	3	1	3	1	0	3	0	0	0	0	0	0	0	1	1	1	1	1	7	1	1	1	1	1	1	1	1	1	0	1	0	1	1	1
1	1	1	3	1	1	2	1	2	1	2	3	1	1	1	1	2	0	1	3	0	3	1	1	0	0	0	0	0	1	1	1	1	1	7	1	1	1	1	1	1	1	1	1	1	1	1	1	1	1
2	1	1	3	3	2	2	2	2	1	1	3	0	2	1	2	3	1	3	1	0	3	0	0	0	0	0	0	0	1	1	1	1	1	7	1	1	1	1	1	1	1	1	1	1	1	1	1	1	1
2	4	1	1	1	2	2	2	2	1	1	3	2	1	1	1	2	1	3	0	0	2	0	0	0	0	0	0	0	1	1	1	1	1	7	1	1	1	1	1	1	1	1	1	1	1	1	1	1	1
1	3	2	1	1	2	2	2	2	2	1	2	1	2	0	1	3	1	3	1	0	3	0	0	0	0	0	0	0	1	1	1	1	1	7	1	1	1	1	1	1	1	1	0	0	0	0	1	1	1
1	2	2	1	1	2	2	2	2	1	1	3	2	1	1	2	3	1	3	0	0	2	0	0	0	0	0	0	0	1	1	1	1	1	7	1	1	1	1	1	1	1	1	1	0	0	0	1	1	1
2	4	1	3	1	1	2	2	1	1	1	3	1	1	2	1	2	0	2	0	0	2	0	0	0	0	0	0	0	1	1	1	1	1	6	1	1	1	1	1	1	1	1	1	1	1	1	1	1	1
2	2	1	1	1	1	2	2	1	1	1	2	1	3	0	3	3	2	3	1	0	3	0	0	0	0	0	0	0	1	1	1	1	1	7	1	1	1	1	1	1	1	1	1	1	1	1	1	1	1
2	1	1	1	1	1	2	2	2	1	1	2	0	2	0	2	0	3	3	1	0	0	0	0	0	0	0	0	0	1	1	1	1	1	7	1	1	1	1	0	0	0	0	0	1	0	1	1	1	1
1	1	1	1	1	2	2	2	1	1	1	3	2	2	2	2	3	2	3	2	2	3	0	0	0	0	0	0	0	0	0	0	1	1	5	0	1	0	0	1	1	0	1	0	0	1	0	0	0	0
1	2	2	1	1	2	1	2	2	1	1	3	3	3	1	2	3	3	3	2	1	3	0	0	0	0	0	0	0	0	1	1	1	0	2	0	0	1	1	0	1	1	0	1	0	0	1	1	0	1
1	1	2	2	1	3	2	1	1	1	1	2	2	2	3	3	3	2	3	2	2	3	0	0	0	0	0	0	0	0	0	0	0	1	2	1	0	0	0	1	1	1	0	0	1	1	0	0	0	1
2	2	1	3	1	2	1	1	2	1	1	3	2	2	3	2	3	2	3	2	2	2	0	0	0	0	0	0	0	1	1	1	0	1	5	1	0	1	0	1	0	1	0	1	0	1	0	0	0	0
2	1	1	2	1	2	2	1	2	2	1	3	2	3	1	3	3	3	3	2	1	3	0	0	0	0	0	0	0	0	1	1	1	1	4	1	1	0	1	0	0	0	0	0	1	0	0	0	1	0
1	2	2	1	2	2	2	1	2	1	1	3	2	2	2	2	3	2	3	2	2	2	0	0	0	0	0	0	0	1	1	0	1	0	5	0	0	1	1	1	0	0	0	0	0	0	1	0	1	1
2	1	1	3	2	2	2	2	2	1	1	2	2	2	2	2	2	2	3	2	2	3	0	0	0	0	1	1	1	0	1	0	1	1	6	0	0	1	1	1	0	0	0	1	0	0	1	0	1	1
2	1	1	3	1	2	2	2	2	3	1	3	2	2	3	3	3	2	3	2	1	3	1	0	0	0	0	1	0	1	0	1	1	0	7	0	1	1	1	1	1	0	0	0	1	0	0	0	1	0
2	3	2	2	1	2	2	2	2	1	1	3	2	2	2	3	3	3	3	2	2	2	0	0	0	0	0	0	0	0	0	1	1	0	5	1	0	0	1	0	0	0	0	1	0	0	0	1	1	0
2	1	1	3	2	2	1	2	2	1	2	3	0	1	1	0	0	0	0	0	0	3	0	0	0	0	0	0	0	1	1	1	1	1	7	1	1	1	1	1	1	1	1	1	1	1	1	1	1	1
1	1	2	3	1	2	2	1	2	2	2	2	3	3	2	3	3	2	3	2	2	3	0	0	0	0	0	0	0	1	1	1	1	1	6	1	1	1	1	1	1	1	1	0	1	1	1	1	1	1
2	1	2	1	1	2	2	2	2	2	1	3	0	0	0	0	0	0	0	0	0	1	0	0	0	0	0	0	0	1	1	1	1	1	7	1	1	1	1	1	1	1	1	0	1	1	1	1	1	1
1	2	1	2	1	2	2	2	2	1	1	3	0	2	0	0	0	0	0	0	0	0	0	0	0	0	0	0	0	1	1	1	1	1	7	1	1	1	1	1	1	1	1	0	1	1	1	1	1	1
2	1	1	3	1	3	2	2	2	1	1	2	0	1	0	0	2	0	3	0	0	1	0	0	0	0	0	0	0	1	1	1	1	1	6	1	1	1	1	1	1	1	1	1	1	1	0	1	1	1
1	4	1	1	1	3	2	1	2	1	1	3	0	0	0	0	0	0	0	0	0	0	0	0	0	0	0	0	0	1	1	1	1	1	7	1	1	1	1	1	1	1	1	0	1	1	1	1	1	1
2	1	1	2	1	3	1	2	2	2	2	3	1	1	1	1	3	1	3	0	0	2	1	1	1	1	0	0	1	1	1	1	1	1	7	1	1	1	1	1	1	1	1	1	1	1	1	1	1	1
2	1	2	1	2	3	2	2	2	1	1	2	0	0	0	0	1	0	2	0	0	1	0	0	0	0	0	0	0	1	1	1	1	1	7	1	1	1	1	1	1	0	0	0	1	1	1	1	1	0
1	1	1	3	1	3	2	1	2	1	1	2	2	2	2	2	2	2	2	2	1	2	0	0	0	0	0	0	0	1	1	1	0	1	7	1	0	1	0	0	1	0	0	1	0	0	0	1	0	1
1	1	1	2	1	1	2	2	1	2	1	3	2	3	3	3	2	3	2	2	2	3	0	0	0	0	0	0	0	1	0	0	0	1	3	1	0	0	0	0	0	1	0	0	1	1	1	1	0	1
1	1	2	1	1	2	2	1	2	2	2	3	2	2	2	2	3	2	3	2	1	3	0	0	0	0	0	0	0	1	1	1	1	1	7	0	1	1	0	1	1	1	0	0	0	0	1	0	1	1
1	2	1	1	1	2	1	2	2	2	1	3	2	2	2	2	3	2	3	2	2	3	0	0	0	0	0	0	0	0	0	1	1	1	5	0	1	1	0	0	1	1	0	1	0	0	1	0	0	0
1	2	1	1	3	2	2	1	2	1	1	3	2	2	2	2	3	2	3	1	1	2	0	0	0	0	0	0	0	1	0	0	0	1	1	1	1	0	0	0	1	0	0	1	1	1	0	0	0	0
2	2	1	1	2	2	2	2	2	2	2	3	0	0	0	0	0	0	2	0	0	1	0	0	0	0	0	0	0	1	1	1	1	1	3	1	1	1	1	1	1	1	1	0	1	1	1	1	1	1
1	3	1	3	1	2	2	2	1	1	1	3	0	0	0	0	2	0	1	0	0	1	0	0	0	0	0	0	0	1	1	1	1	1	5	1	1	1	1	1	1	1	1	0	1	1	0	1	1	1
1	3	1	1	1	2	2	2	1	1	2	3	3	2	1	2	3	1	3	1	1	3	1	1	1	1	1	2	2	1	0	0	1	1	6	1	1	1	1	0	0	0	0	0	0	1	0	1	1	1
2	2	2	1	2	2	2	2	2	2	1	3	0	0	0	0	3	0	1	0	1	1	0	0	0	0	0	0	0	1	0	1	1	1	5	1	1	1	1	0	0	0	0	0	0	1	1	1	1	1
2	1	1	2	1	2	2	1	2	1	2	2	0	2	0	0	1	0	2	0	0	1	0	0	0	0	0	0	0	1	1	1	1	1	5	1	1	1	1	0	0	0	0	0	1	1	0	1	1	1
1	1	2	3	1	2	1	2	2	3	1	3	3	2	3	3	3	2	3	2	1	3	1	2	1	0	0	0	0	1	1	1	1	1	6	1	1	1	1	1	1	1	1	0	1	1	1	1	1	1
2	4	1	1	1	2	1	2	1	2	2	3	0	0	0	0	3	0	3	0	0	2	0	0	0	0	0	0	0	1	1	0	1	1	7	1	1	1	1	1	1	1	1	0	1	1	1	1	1	1
2	1	2	3	1	2	2	2	2	3	1	3	1	1	1	2	2	2	3	1	0	3	1	1	1	1	0	0	1	1	1	1	1	1	4	1	1	1	1	1	0	0	0	0	1	0	1	1	1	1
2	2	2	3	1	3	2	2	1	2	1	1	3	3	2	3	2	2	2	2	2	2	0	0	1	0	0	0	0	0	0	1	0	1	6	0	0	0	1	0	0	0	0	0	1	0	0	1	1	0
1	2	1	2	1	2	2	2	1	2	1	3	2	2	2	2	3	2	3	2	2	3	1	1	0	0	0	0	1	1	0	0	0	1	5	1	1	0	0	1	0	0	0	0	1	0	1	1	1	1
1	1	1	2	1	3	2	2	1	1	1	3	3	2	2	2	3	3	3	2	2	3	0	0	0	0	0	0	0	1	1	1	0	0	6	1	0	0	0	0	1	0	0	0	0	0	1	1	0	0
2	4	2	2	2	2	2	2	1	2	2	1	3	2	1	2	3	1	3	1	1	3	0	0	0	0	0	0	0	1	1	0	1	1	5	0	1	1	1	1	1	0	1	0	0	0	1	1	1	1
2	1	2	1	1	3	2	2	2	1	1	3	2	2	2	2	3	2	3	2	2	3	0	0	0	0	0	0	0	0	0	0	0	1	7	1	1	0	1	0	1	0	0	0	0	1	1	1	1	1
1	2	1	2	1	3	2	1	2	2	1	3	2	2	2	2	3	2	3	2	1	3	0	0	0	0	0	0	0	1	0	0	1	1	2	0	1	0	0	1	1	1	1	1	0	0	0	0	1	0
2	4	1	2	1	3	2	1	2	1	1	3	2	3	1	2	3	3	3	3	2	3	0	0	0	0	0	0	0	0	0	1	1	0	1	1	0	1	0	1	0	1	0	0	0	0	0	1	0	1
2	2	2	3	2	3	2	1	2	1	2	2	2	2	2	2	2	2	2	2	2	2	0	0	0	0	0	0	0	0	0	0	0	1	3	1	0	0	0	0	0	1	0	1	0	0	0	1	1	1
1	2	2	2	1	3	1	1	2	1	1	1	3	2	2	2	3	2	3	3	2	2	0	0	0	0	0	0	0	1	1	1	0	1	7	1	0	1	0	0	1	0	0	1	0	0	0	1	0	1
2	2	2	3	3	2	2	2	1	2	1	2	1	0	1	1	3	0	2	0	0	3	0	0	0	0	0	0	0	1	1	1	1	1	6	1	1	1	1	1	1	1	1	1	0	1	1	1	1	1
1	2	1	2	1	3	1	2	2	1	1	3	0	0	0	0	3	0	1	0	0	1	0	0	0	0	0	0	0	1	1	1	1	1	6	1	1	1	1	1	1	1	0	0	1	1	1	1	1	1
1	3	2	1	1	2	2	1	1	1	1	3	2	2	2	2	3	2	2	2	2	2	0	0	0	0	0	0	0	1	0	1	1	0	2	1	1	0	1	1	0	0	0	1	0	1	1	1	0	0
2	2	1	1	1	3	1	1	2	1	1	3	2	2	2	2	2	2	2	2	1	3	1	0	1	0	0	0	1	0	1	0	0	1	1	0	1	1	0	0	0	0	1	0	1	0	1	0	0	0
1	1	2	3	1	3	2	2	2	3	1	3	2	3	2	3	2	3	2	2	2	2	0	0	0	0	0	0	0	1	1	0	0	0	3	1	0	1	0	1	0	1	1	0	1	0	1	1	1	0
1	3	1	2	1	3	2	2	2	1	2	3	2	2	3	3	2	2	3	2	2	3	0	0	0	0	0	0	1	0	0	1	0	1	6	0	0	0	1	0	0	0	0	0	1	0	0	1	1	0
2	3	1	3	2	2	1	1	2	1	1	3	0	1	0	0	1	0	2	0	0	1	0	0	0	0	0	0	0	1	1	1	1	1	7	1	1	1	1	1	1	1	1	0	1	1	1	1	1	0
1	4	1	2	1	3	2	2	2	1	1	3	0	0	0	0	3	0	3	0	0	3	1	1	1	1	1	1	1	1	1	1	1	1	7	1	1	1	1	1	1	1	1	1	1	1	1	1	1	1
1	2	1	2	1	3	2	2	2	2	1	3	0	0	0	0	2	0	2	0	0	1	0	0	0	0	0	0	0	1	1	1	1	1	7	1	1	1	1	1	1	1	1	0	1	1	0	1	1	1
2	1	1	1	1	3	2	2	2	2	1	2	0	0	0	0	2	0	2	0	0	1	0	0	0	0	0	0	0	1	1	1	1	1	7	1	1	1	1	1	1	1	1	0	0	1	1	1	1	1
1	2	1	2	1	2	2	2	2	2	1	2	2	2	1	2	2	1	2	1	0	3	1	1	2	1	1	1	0	1	1	1	1	1	7	1	1	1	1	1	1	1	1	1	1	1	1	1	1	1
1	2	2	3	1	2	2	1	2	1	1	2	0	0	0	0	1	0	3	0	0	1	0	0	0	0	0	0	0	1	1	1	1	1	7	1	1	1	1	1	1	1	1	1	1	1	1	1	1	1
1	2	2	1	3	2	2	2	1	1	1	3	3	2	2	2	2	2	3	2	2	3	0	0	0	0	0	0	0	1	0	0	0	0	4	1	1	1	0	1	0	0	0	0	0	0	1	1	0	0
2	3	2	2	1	2	1	1	2	1	2	2	2	2	1	3	3	2	3	2	2	3	0	0	0	0	0	0	0	1	1	0	0	1	1	1	1	0	0	0	0	1	1	0	0	0	1	1	0	1
1	2	2	2	1	3	2	1	1	1	2	3	3	2	2	2	3	2	3	3	1	2	0	0	0	0	0	0	0	0	0	1	0	0	4	1	0	0	1	0	0	1	0	0	0	0	0	0	1	0
2	3	2	2	1	2	2	2	1	1	2	3	2	2	1	3	3	2	3	3	2	3	2	2	2	2	2	2	1	0	1	0	0	0	1	0	0	0	1	1	0	0	1	0	1	1	0	1	0	0
2	3	1	1	1	3	2	2	2	2	1	2	0	2	0	2	0	3	3	1	0	0	0	0	0	0	0	1	0	1	1	1	1	1	3	1	1	0	1	1	1	1	1	0	0	0	0	1	1	1
1	1	1	3	1	2	2	2	1	2	1	1	2	2	2	2	2	2	3	2	2	2	0	0	0	0	0	0	0	0	0	1	1	0	1	0	0	0	0	1	0	1	1	1	0	0	0	1	0	0
2	1	2	1	1	2	2	2	2	1	2	2	2	2	2	3	3	2	3	2	2	3	0	0	1	0	0	1	0	0	1	1	0	1	2	1	0	1	1	0	0	0	0	1	0	0	0	1	0	0
1	2	2	1	1	3	1	2	1	1	2	3	3	2	2	2	3	2	3	2	3	2	0	0	0	0	0	0	0	1	0	1	1	1	1	1	0	0	0	0	1	1	0	1	1	0	0	0	0	0
2	1	1	2	1	2	2	2	1	1	1	3	2	2	3	3	3	2	3	2	3	3	0	0	0	0	0	0	0	0	1	1	0	0	1	0	0	1	1	0	0	1	0	1	1	0	0	1	0	0
2	1	2	2	1	1	2	2	2	1	1	3	2	3	2	3	3	2	3	2	3	3	0	0	0	0	0	0	0	1	1	0	1	1	2	0	0	1	0	1	0	1	0	0	0	1	1	1	1	0
2	1	1	1	1	3	1	2	2	1	2	2	3	2	2	2	3	1	3	2	2	3	0	0	0	0	0	0	0	0	0	1	0	1	2	0	1	1	0	0	1	1	0	0	0	0	0	1	1	1
1	3	2	1	1	2	2	1	2	2	2	2	2	2	2	2	3	2	3	2	3	3	1	0	0	0	0	0	0	0	1	0	0	0	1	0	1	1	0	0	0	1	1	1	0	1	0	1	1	1
1	3	1	3	1	3	1	2	2	2	1	2	2	2	2	2	3	2	3	2	2	3	0	0	0	0	0	0	0	0	0	1	1	0	5	0	1	0	0	0	1	1	1	0	0	0	0	0	0	0
2	2	1	2	2	3	1	2	2	1	1	3	2	2	2	3	3	3	3	2	3	3	0	0	0	0	0	0	0	1	1	0	1	1	3	0	0	0	0	1	0	0	0	0	0	0	0	1	1	0
2	1	2	1	1	3	2	2	2	2	1	3	3	3	2	3	2	3	2	2	2	3	0	0	0	0	0	0	0	0	0	0	0	0	3	1	1	1	0	1	1	0	0	1	0	1	0	0	0	0
2	1	1	2	1	3	2	2	2	2	1	3	2	2	2	2	3	2	3	1	1	2	0	0	0	0	0	0	0	1	0	0	1	0	3	1	0	1	0	0	0	0	1	1	0	1	0	0	1	0
2	3	2	1	1	3	2	2	1	2	2	2	2	0	0	0	1	0	3	0	0	3	0	0	0	1	1	0	0	1	1	1	1	1	7	1	1	1	1	1	1	1	1	1	1	1	1	1	1	1
1	2	1	1	2	3	2	2	2	1	1	3	0	0	0	0	0	0	0	0	0	1	0	0	0	0	0	0	0	1	1	1	1	1	7	1	1	1	1	1	1	1	1	0	1	1	1	1	1	1
1	3	2	1	1	3	2	2	2	1	1	2	0	0	0	0	0	0	3	3	0	1	0	0	0	0	0	0	0	1	1	1	1	1	7	1	1	1	1	1	1	1	1	0	1	0	1	1	1	1
1	3	2	2	1	2	1	2	2	1	1	3	0	0	0	0	0	0	1	0	0	1	0	0	0	0	0	0	0	1	1	1	1	1	7	1	1	1	1	1	1	1	1	1	1	1	1	1	1	1
2	2	1	3	1	3	2	2	2	1	1	2	0	0	0	0	0	0	3	0	0	1	0	0	0	0	0	0	0	1	1	1	1	1	7	1	0	0	1	1	1	1	1	0	0	0	0	1	1	1
2	3	1	1	1	3	2	2	2	2	1	3	1	2	0	0	1	0	2	0	0	1	0	0	0	0	0	0	0	1	1	1	1	1	3	1	1	1	1	1	1	1	1	1	1	1	1	1	1	1
2	1	1	1	1	3	2	2	2	1	1	3	2	2	2	2	3	2	3	2	2	3	0	0	0	0	0	0	0	0	1	0	1	1	3	0	0	0	0	0	0	0	0	1	1	1	0	1	0	1
1	2	2	2	1	3	2	2	2	1	1	2	2	2	2	2	2	2	2	2	2	2	0	0	0	0	0	0	0	0	0	1	0	0	3	0	1	1	0	1	0	0	1	0	0	1	0	0	0	1
1	1	2	2	1	3	2	2	2	1	1	2	3	3	2	3	3	3	3	2	3	3	0	0	0	0	0	0	0	1	0	1	0	0	1	0	1	1	1	0	0	1	0	1	1	0	1	0	0	0
2	3	2	1	2	3	1	2	2	1	1	3	2	2	3	3	3	2	3	2	2	3	0	0	0	0	0	0	0	0	1	0	0	0	3	1	0	0	1	1	0	0	0	0	1	0	1	1	0	1
1	1	1	1	2	3	1	1	2	1	1	3	3	2	2	2	2	2	3	2	1	2	0	0	0	0	0	0	0	0	0	0	0	1	1	1	1	1	0	1	1	0	0	0	1	0	0	0	1	1
1	3	1	1	3	3	2	2	2	1	1	3	2	2	2	2	3	2	3	2	2	3	0	0	0	0	0	0	0	0	1	0	0	1	1	0	1	1	0	0	0	1	1	1	1	1	0	0	0	0
2	3	2	2	3	3	1	1	2	1	1	3	2	2	2	3	3	3	3	2	1	3	0	0	0	0	0	0	0	1	0	0	1	0	2	1	1	0	0	0	0	1	1	0	0	0	0	0	0	0
2	2	2	2	1	3	1	2	2	1	2	2	2	2	2	2	3	2	2	2	2	2	0	0	0	0	0	0	0	0	1	0	0	1	5	0	1	0	1	1	0	0	1	0	0	0	1	0	0	0
2	1	1	2	3	3	2	2	2	2	2	2	3	2	2	2	3	3	3	2	1	3	3	3	3	3	3	3	3	1	0	0	1	0	3	1	0	0	1	1	0	0	1	1	0	1	0	0	0	0
2	2	2	1	2	3	2	2	2	2	1	1	2	3	2	3	2	3	2	2	2	2	0	0	0	0	0	0	0	1	1	0	0	0	1	1	1	1	0	0	0	1	0	0	0	0	0	1	1	0
2	2	1	2	1	3	2	2	2	1	1	3	2	2	2	2	3	2	3	2	2	3	0	0	0	0	0	0	0	1	0	0	1	1	3	0	1	0	0	0	0	0	0	0	1	0	1	1	1	0
2	3	2	2	1	3	1	1	2	2	2	3	3	2	1	2	3	2	3	2	2	2	2	3	3	2	2	1	0	0	0	1	0	1	3	0	0	1	0	1	1	0	1	0	0	1	0	0	1	1
2	2	2	3	2	3	2	2	2	1	1	3	0	0	0	0	1	0	1	0	0	1	0	0	0	0	0	0	0	1	1	1	1	1	4	1	1	1	1	1	1	1	1	1	1	1	1	1	1	1
2	4	1	3	2	1	1	2	1	1	1	3	0	1	0	1	0	0	0	0	0	1	1	1	1	0	0	0	0	1	1	1	1	1	7	1	1	1	1	1	1	1	1	0	1	0	1	1	1	1
2	1	2	2	3	1	1	2	2	1	1	1	0	0	0	0	3	0	3	0	0	1	0	0	0	0	0	0	0	1	1	1	1	1	7	1	1	0	1	1	1	1	1	1	1	0	0	1	1	1
2	2	2	3	2	3	2	2	2	2	1	2	2	0	2	2	2	0	3	0	0	1	1	2	1	1	1	1	1	1	1	1	1	1	7	1	1	1	1	1	1	0	0	1	1	1	1	1	1	1
2	1	1	1	2	2	2	2	1	1	1	3	0	0	0	0	1	0	0	0	0	1	0	0	0	0	0	0	0	1	1	1	1	0	7	1	1	1	1	1	1	1	1	1	0	0	0	1	1	1
2	4	1	1	1	3	2	2	2	1	1	3	0	0	0	1	1	0	1	0	0	1	0	0	0	0	0	0	0	1	0	0	1	0	7	1	1	0	1	1	1	1	1	1	0	0	0	1	1	1
2	3	1	1	1	1	2	1	1	1	2	3	2	2	3	3	2	2	3	2	2	3	0	0	0	0	0	0	0	1	0	0	0	1	4	0	0	0	1	0	0	0	1	1	0	1	1	0	0	1
2	2	2	3	1	1	2	2	2	3	2	1	2	2	2	2	3	2	3	1	1	2	1	0	0	0	0	0	0	0	0	0	0	1	6	1	0	0	0	1	0	0	0	0	0	0	1	1	1	1
1	3	1	2	1	2	2	2	2	1	1	2	3	3	3	2	3	3	3	2	3	3	0	0	0	0	0	0	0	0	0	1	0	0	2	0	0	0	1	1	0	1	1	1	1	1	1	0	0	1
1	1	1	1	1	2	1	2	1	2	1	3	2	2	2	3	3	2	3	2	2	3	0	0	0	0	0	0	0	1	0	1	0	1	2	0	0	0	1	0	0	1	0	0	0	0	1	0	0	1
1	3	2	3	2	2	2	2	1	1	1	3	3	3	2	3	2	3	2	2	2	3	0	0	0	0	0	0	0	1	0	0	0	0	3	1	0	0	1	1	1	1	0	0	0	0	1	0	0	1
2	1	1	2	1	2	2	2	2	1	2	2	2	2	2	2	2	2	2	2	2	2	0	0	0	0	0	0	0	0	1	1	0	0	4	1	1	1	1	0	1	0	0	1	0	0	0	0	0	1
2	2	1	3	1	2	1	2	1	1	1	3	2	2	2	2	3	2	3	2	2	3	0	0	0	0	0	0	0	1	0	0	0	1	3	0	0	1	0	0	1	0	1	0	1	0	0	0	1	0
1	2	1	1	1	2	2	2	1	2	1	1	0	1	0	3	0	0	3	0	0	1	0	0	0	0	0	0	0	1	1	1	1	1	6	1	1	1	1	1	1	1	1	0	1	1	1	1	1	0
2	2	2	3	1	2	2	2	2	3	2	2	0	2	1	2	3	1	3	1	0	3	1	0	1	1	1	1	0	1	1	1	1	1	7	1	1	1	1	1	1	0	1	1	1	1	1	1	1	1
2	3	1	1	1	2	2	2	2	1	1	2	0	0	0	0	0	0	1	0	0	2	0	0	0	0	0	0	0	1	0	1	1	1	7	1	1	1	0	0	0	0	0	0	1	1	1	1	1	1
2	3	1	1	1	2	2	2	2	3	2	1	0	2	0	0	0	0	2	0	0	2	0	0	0	0	0	0	0	1	1	1	1	1	7	1	1	1	1	1	1	1	1	1	1	0	1	1	1	1
2	2	1	1	3	3	2	2	1	1	2	2	0	0	0	2	1	0	3	0	0	0	0	0	0	0	0	0	0	1	1	1	1	1	7	1	1	1	1	1	1	1	1	1	1	1	1	1	1	1
1	2	2	2	2	2	2	1	1	1	1	3	0	0	0	0	0	0	1	1	0	1	0	0	0	0	0	0	0	1	0	1	1	1	6	1	1	1	1	1	1	1	1	1	1	1	1	1	1	1
2	1	2	1	1	2	2	2	2	1	1	2	2	0	0	0	3	3	3	1	0	3	0	0	0	0	0	0	0	1	1	1	1	1	7	1	1	1	1	1	1	1	1	1	1	1	1	1	1	1
1	2	2	1	1	3	2	2	1	1	2	3	2	2	2	2	3	2	3	2	2	3	0	0	0	0	0	0	0	0	1	0	0	1	2	0	0	0	1	0	1	0	1	0	1	0	0	1	0	1
2	2	2	2	1	2	1	2	1	2	1	3	3	3	2	3	2	3	2	2	3	2	0	0	0	0	0	0	0	1	1	1	1	1	5	1	1	1	0	0	0	0	0	1	1	1	1	1	1	1
1	1	2	3	2	3	2	2	1	1	1	3	2	2	2	2	3	2	3	3	1	3	0	0	1	0	0	0	0	1	1	1	1	0	4	1	1	0	0	0	1	0	1	0	0	0	0	0	0	1
2	2	1	3	2	2	2	2	1	1	1	3	3	3	2	3	3	3	3	3	2	3	0	0	0	0	0	0	0	0	0	0	0	0	2	0	0	1	1	1	0	0	0	0	0	1	0	1	1	1
1	2	1	1	1	2	2	2	1	1	1	3	2	2	1	2	2	2	2	2	1	2	0	0	0	0	0	0	0	1	1	1	1	1	7	1	1	1	1	1	1	1	1	0	1	1	1	1	1	1
1	3	2	1	2	3	2	2	1	1	1	3	2	2	1	3	3	2	3	3	3	3	0	0	0	0	0	0	0	1	0	1	1	0	1	0	1	1	1	0	0	0	1	0	0	0	1	0	0	1
2	4	2	3	1	2	2	2	1	1	1	3	0	0	0	1	1	0	1	0	0	2	0	0	0	0	0	0	0	1	1	1	1	1	7	1	1	1	1	1	1	1	1	1	1	1	1	1	1	1
2	4	1	2	1	2	2	1	1	3	1	2	1	1	1	2	3	0	0	0	0	3	1	1	0	0	0	1	1	1	1	1	1	1	7	1	1	1	1	0	1	1	1	0	0	1	1	1	1	1
1	4	2	1	2	2	1	2	1	2	1	3	0	2	0	2	0	3	0	0	0	1	0	0	0	0	0	0	0	1	1	1	1	1	7	1	1	1	1	0	1	1	1	0	0	0	1	1	1	1
2	3	2	2	2	2	2	2	1	1	1	3	1	0	1	1	1	1	0	1	1	3	2	2	2	2	1	1	1	1	1	1	0	1	7	1	1	1	0	1	1	0	0	1	0	0	0	1	1	1
1	2	1	3	2	3	2	1	1	1	2	3	0	0	0	0	3	0	0	0	0	1	0	0	0	0	0	0	0	1	1	1	1	1	7	1	1	1	1	1	1	1	1	1	1	1	1	1	1	1
1	1	2	1	1	3	2	2	1	1	1	2	0	1	0	0	1	0	1	0	0	1	1	0	0	0	0	0	0	1	1	1	1	1	7	1	1	1	0	0	0	0	0	0	1	1	1	1	1	0
2	2	1	1	1	3	2	2	2	2	2	2	0	1	0	0	2	0	3	0	0	1	0	0	0	0	0	0	0	1	1	1	1	1	7	1	1	1	1	1	1	1	1	0	1	1	1	1	1	1
2	2	1	3	1	3	2	2	2	2	2	2	1	2	2	1	2	1	3	0	1	3	1	0	1	0	0	0	0	1	0	1	0	1	6	1	1	1	1	1	1	0	1	0	0	1	1	1	1	1
2	3	2	2	1	3	2	1	2	2	2	2	0	1	0	1	2	0	2	0	0	2	0	0	0	0	0	0	0	1	1	1	1	1	5	1	1	1	1	1	1	1	1	0	0	1	0	1	1	1
2	2	1	3	2	3	2	1	1	2	1	1	0	0	0	1	1	0	0	0	0	3	0	0	0	0	0	0	0	1	1	1	1	1	7	1	1	1	1	1	1	1	1	0	0	1	1	1	1	1
2	4	1	1	2	3	2	2	2	1	1	2	0	0	0	1	2	0	3	0	0	2	0	0	0	0	0	0	0	1	1	1	1	1	7	1	1	1	1	0	0	0	0	0	1	1	1	1	1	1
1	4	1	2	3	3	2	2	2	2	1	2	0	0	0	0	3	0	0	0	0	3	1	1	1	1	1	1	0	1	1	1	1	1	7	1	1	1	1	1	1	1	1	0	1	1	1	1	1	1
1	4	1	1	1	3	2	1	1	2	1	1	2	2	2	2	2	2	3	2	2	3	0	0	0	0	0	0	0	0	0	0	1	0	2	0	1	1	0	0	1	0	1	1	0	1	1	1	0	1
2	2	2	2	1	2	1	2	2	1	1	2	3	2	3	2	3	2	3	3	1	3	0	0	0	0	0	0	0	0	0	1	0	0	3	1	0	1	0	0	1	0	0	0	1	1	0	1	1	0
1	2	1	1	2	2	1	1	2	3	1	2	2	2	2	3	2	2	3	2	2	3	1	0	0	0	0	0	0	1	1	1	0	0	1	0	0	1	0	0	0	0	1	0	1	1	0	1	1	0
2	1	1	2	1	3	1	2	2	3	2	2	2	2	2	3	3	3	3	3	1	3	0	0	0	0	0	0	0	0	0	1	0	0	6	0	0	0	0	0	0	1	1	0	0	1	0	1	0	0
2	4	2	2	1	2	2	2	1	1	2	3	3	3	2	2	3	3	3	3	2	3	0	0	0	0	0	0	0	0	0	0	1	1	2	0	0	1	0	0	0	0	1	0	0	1	1	1	1	0
2	1	1	3	2	3	2	2	1	1	1	3	2	2	2	2	3	2	2	2	2	2	0	0	0	0	0	0	0	0	0	1	1	1	3	0	1	1	1	1	0	0	0	0	0	0	1	1	0	0
2	1	1	3	1	1	2	2	1	1	1	2	2	2	2	2	3	2	3	1	1	2	0	0	0	0	0	0	0	0	0	1	0	0	1	1	0	0	1	0	1	1	1	1	0	1	0	0	0	1
1	3	2	1	1	1	2	2	1	3	1	2	2	2	2	2	3	2	3	2	2	3	1	1	0	0	1	1	0	1	1	0	1	0	1	1	0	1	1	0	0	1	0	0	1	0	0	0	0	1
1	4	1	1	1	3	2	2	2	1	1	3	3	3	2	3	2	3	2	2	2	3	1	1	1	1	0	0	0	0	1	1	0	0	4	0	0	0	0	1	0	0	0	0	1	0	0	1	0	1
1	1	2	1	2	2	2	2	1	1	1	3	3	2	2	2	3	2	3	3	2	2	0	0	0	0	0	0	0	1	0	1	0	0	4	0	0	1	1	1	0	1	0	1	1	0	0	0	0	0
2	4	1	1	2	3	2	2	2	1	1	2	2	2	2	2	2	2	2	2	2	2	1	1	1	1	1	1	1	0	0	0	1	1	1	0	1	1	0	0	1	0	0	0	0	1	1	0	1	1
2	1	2	2	1	3	2	2	1	1	1	3	3	2	1	2	3	2	3	3	1	3	0	0	0	0	0	0	0	0	1	1	0	1	1	1	1	1	0	0	0	0	0	1	0	1	1	1	0	0
2	2	2	3	2	3	2	2	1	2	1	2	0	3	0	1	0	0	0	0	0	1	0	0	0	0	0	0	0	1	1	1	1	1	5	1	1	1	1	1	1	1	1	1	1	1	1	1	1	1
1	2	1	3	3	3	2	2	2	2	2	3	0	0	0	0	2	0	0	0	0	2	0	0	0	0	0	0	0	1	1	1	1	1	7	1	1	1	1	1	1	1	1	1	1	1	1	1	1	1
2	2	1	1	1	3	2	1	1	3	2	2	1	1	1	1	0	0	0	1	1	1	1	1	1	1	1	1	1	1	1	1	1	1	7	1	1	1	1	1	1	1	1	1	1	1	1	1	1	1
2	4	1	1	2	3	2	2	1	3	2	2	0	0	0	0	0	0	0	0	0	0	0	0	0	0	0	0	0	1	1	1	1	1	7	1	1	1	1	1	1	1	1	0	1	1	1	1	1	1
1	3	2	3	1	3	2	2	2	2	2	3	0	0	0	0	3	0	3	0	0	2	0	0	0	0	0	0	0	1	1	1	1	1	6	1	1	1	1	1	1	0	0	0	1	0	1	1	1	1
1	3	1	3	1	3	2	2	2	2	1	3	0	0	0	0	3	0	3	0	0	2	0	0	0	0	0	0	1	1	1	1	1	1	4	1	1	1	1	1	1	1	1	1	1	1	1	1	1	1
2	4	1	3	1	3	2	2	1	3	2	2	0	0	0	0	1	0	3	0	0	1	0	0	0	0	0	0	0	1	1	1	1	1	7	1	1	1	1	1	1	1	1	1	1	1	1	1	1	1
2	3	1	2	2	3	1	1	2	1	2	3	0	2	3	2	3	0	2	0	0	0	0	0	0	0	0	0	0	1	1	1	1	1	7	1	1	1	1	1	1	1	1	1	1	1	1	1	1	1
2	4	2	2	2	3	2	1	2	1	2	3	1	2	2	2	1	3	3	3	0	2	2	2	2	2	2	1	1	0	0	0	0	0	7	0	1	0	0	0	1	0	0	0	0	1	0	0	0	0
1	4	1	1	2	2	2	2	2	1	1	3	0	2	0	0	2	0	1	0	0	1	0	0	0	0	0	0	0	1	0	0	0	0	2	1	1	1	0	0	0	0	0	0	0	0	0	1	0	1
1	1	1	1	1	2	1	2	1	3	1	3	2	2	2	2	2	3	3	2	2	3	1	1	0	0	0	1	0	1	1	1	1	1	7	1	1	1	1	1	1	1	1	0	0	0	0	1	1	1
2	4	1	1	2	3	1	2	1	1	1	3	0	0	0	0	1	0	0	0	0	0	0	0	0	0	0	0	0	1	0	1	1	1	5	1	1	1	1	0	0	0	0	0	0	1	1	1	1	0
2	3	2	1	1	2	2	2	2	1	2	3	0	0	0	0	3	0	2	0	0	1	0	0	0	0	0	0	0	1	0	1	1	1	3	1	1	1	1	1	1	1	1	0	1	0	1	1	1	1
1	3	1	1	1	3	2	2	2	1	2	2	0	0	0	0	3	0	1	0	0	2	0	0	0	0	0	0	0	1	0	1	0	1	7	1	1	1	0	0	1	0	1	1	1	1	1	1	1	1
1	2	1	1	1	3	2	2	2	2	1	3	0	0	0	0	3	0	3	0	0	1	0	0	0	0	0	0	0	1	1	1	1	1	7	1	1	1	1	1	1	1	1	0	0	1	1	1	1	1
2	2	1	3	1	3	2	2	2	2	1	3	3	0	0	0	1	0	1	0	0	1	0	0	0	0	0	0	0	1	1	1	1	1	6	1	1	1	1	1	1	1	1	1	1	1	1	1	1	1
2	3	1	1	1	2	2	2	2	2	1	3	1	0	0	1	1	0	2	0	0	1	0	0	0	0	0	0	0	1	1	1	0	1	2	1	1	1	1	0	0	0	0	0	0	0	1	1	1	0
2	1	1	2	3	3	2	2	2	2	1	3	0	0	0	1	2	0	2	0	0	1	0	0	0	0	0	0	0	1	1	1	1	1	7	1	1	1	1	1	1	1	1	1	1	1	1	1	1	1
2	2	2	1	2	3	2	2	1	3	2	2	0	0	0	0	1	0	2	0	1	2	1	1	1	1	1	1	1	1	1	1	1	1	7	1	1	1	1	1	1	1	1	1	1	1	1	1	1	1
2	1	1	1	1	2	2	2	1	2	2	3	0	0	0	1	0	0	2	1	0	2	0	0	0	0	0	1	0	1	1	1	1	1	7	1	1	1	1	1	1	0	1	0	1	1	1	1	1	1
1	3	1	3	1	3	1	2	2	3	2	1	1	1	2	2	3	1	3	2	1	2	1	1	1	0	0	1	0	1	1	1	1	1	6	1	1	1	1	1	1	0	0	0	1	1	1	1	1	1
2	4	2	1	1	3	2	2	2	2	1	2	0	0	0	0	3	0	2	0	0	1	0	0	0	0	0	0	0	1	1	1	1	1	7	1	1	1	1	1	1	1	1	0	1	1	0	1	1	1
2	1	1	3	1	3	1	2	2	1	1	3	0	0	0	1	1	0	1	0	0	0	0	0	0	0	0	0	0	1	1	1	1	1	5	0	0	0	1	0	0	0	0	0	0	0	0	1	1	1
2	4	1	1	1	3	2	2	1	3	2	2	0	0	0	1	1	0	2	0	0	0	0	0	0	0	0	0	0	1	1	1	1	1	7	1	1	1	1	1	1	1	1	0	0	1	0	1	1	1
2	2	1	1	1	3	2	2	1	1	1	3	0	0	0	1	0	0	0	0	0	1	0	0	0	0	0	0	0	1	1	1	1	1	7	1	1	1	1	1	1	1	0	0	1	1	1	1	1	1
2	4	1	3	2	3	2	2	2	2	1	3	0	0	0	0	3	0	3	0	0	0	1	0	0	0	0	0	0	1	1	1	1	1	7	1	1	1	1	1	1	1	1	1	1	1	0	1	1	1
2	1	1	1	1	3	2	2	2	1	1	3	0	1	0	0	1	0	0	0	0	0	0	0	0	0	0	0	0	1	1	1	1	1	7	1	1	0	1	1	1	1	1	0	1	1	1	1	1	1
1	1	2	1	1	2	2	2	2	2	2	3	2	1	1	1	0	0	0	0	0	3	1	1	2	0	0	0	1	1	1	1	1	1	7	1	1	1	1	1	1	1	1	1	1	1	1	1	1	1
2	4	1	1	1	2	2	2	2	2	2	3	0	0	0	1	3	0	3	0	0	2	0	0	0	0	0	0	0	1	1	1	1	1	7	1	1	1	1	1	0	0	0	0	1	1	1	1	1	1
1	1	1	3	3	2	2	2	2	2	1	3	0	0	0	0	1	0	1	0	0	1	0	0	0	0	0	0	0	1	1	1	1	1	6	1	1	1	1	1	1	1	1	0	1	1	1	1	1	1
2	2	2	1	2	2	2	2	2	1	1	3	0	0	0	0	3	0	3	0	0	2	0	0	0	0	0	0	0	1	1	1	1	1	7	1	1	1	1	1	1	1	1	1	1	1	1	1	1	1
2	2	2	3	1	3	2	2	2	3	1	2	0	0	1	2	3	0	1	0	0	1	0	1	1	0	0	0	0	1	1	1	1	1	7	1	1	1	1	1	1	1	1	0	1	1	1	1	1	1
2	1	1	1	1	3	2	1	2	3	2	3	1	1	1	2	3	0	3	0	0	1	0	0	0	0	0	0	0	1	1	1	1	1	7	1	1	1	1	1	1	1	1	0	1	1	0	1	1	1
2	1	2	3	1	3	2	2	2	1	2	2	1	0	0	1	1	2	3	0	0	3	1	0	0	0	0	1	0	1	0	1	1	1	4	1	0	0	1	1	1	0	0	0	0	0	0	1	1	1
1	3	1	3	1	3	2	1	2	2	1	3	2	2	2	2	3	2	3	3	2	3	0	0	0	0	0	0	0	1	1	1	1	1	5	1	1	1	1	1	1	1	1	1	1	1	0	1	1	1
2	2	2	3	1	2	1	2	2	1	1	3	2	2	3	3	3	2	3	2	1	3	0	0	0	0	0	0	0	1	1	1	1	1	7	1	1	1	1	1	1	1	1	0	1	1	1	1	1	1
2	1	2	1	1	3	2	2	1	1	1	3	3	2	1	2	3	1	3	1	1	3	0	0	0	0	0	0	0	1	1	1	1	1	7	1	1	1	1	1	1	1	1	1	0	0	0	1	1	1
1	1	1	1	1	1	2	2	2	1	1	3	2	2	2	2	3	2	3	2	2	3	0	0	0	0	0	0	0	1	1	1	1	1	4	1	1	1	1	1	1	0	1	1	1	1	1	1	1	1
1	3	1	2	2	1	2	2	1	3	1	2	0	3	0	0	1	0	0	0	0	0	0	0	0	0	0	0	0	1	1	1	1	1	7	1	1	1	1	1	1	1	1	1	1	1	1	1	1	1
2	3	1	2	2	3	2	2	2	3	2	1	1	3	1	3	3	0	3	1	1	1	1	1	1	1	1	1	0	1	1	1	1	1	5	1	1	1	1	0	1	1	1	1	0	0	0	1	1	1
1	1	1	2	2	1	2	2	1	2	1	3	0	2	0	0	2	1	2	3	0	1	1	1	1	1	1	0	1	1	1	1	1	1	3	1	1	1	1	1	1	1	1	0	1	1	1	1	1	1
1	4	1	1	3	1	1	2	2	3	1	3	0	1	0	1	2	0	2	0	0	1	0	0	0	0	0	0	0	1	1	1	1	1	7	1	1	1	1	1	1	0	1	0	1	1	1	1	1	1
2	1	2	1	3	3	2	2	2	2	1	3	0	1	0	1	1	0	2	0	0	1	0	0	0	0	0	0	0	1	1	1	1	1	7	1	1	1	1	0	0	0	0	0	1	0	1	1	1	1
2	4	1	2	1	3	2	2	1	2	1	2	1	2	0	2	3	2	3	0	0	1	1	0	1	1	0	1	1	1	1	1	1	1	5	1	1	1	1	0	0	0	0	0	0	0	0	1	1	1
2	3	1	1	1	1	1	2	1	1	2	3	3	2	3	2	3	2	3	3	2	3	1	1	0	0	0	0	0	1	1	1	1	1	7	1	1	1	1	1	1	1	1	1	1	1	1	1	1	1
2	3	2	1	1	1	2	2	1	2	1	3	2	2	2	2	3	2	3	2	2	3	0	0	0	0	0	0	0	1	1	1	1	1	7	1	1	1	1	1	1	1	1	1	0	0	0	1	1	1
1	2	1	2	1	1	2	2	2	1	2	3	2	2	2	2	3	2	3	3	2	3	0	0	0	0	0	0	0	1	1	1	1	1	7	1	1	1	1	1	1	1	1	0	0	1	1	1	1	1
2	1	2	2	2	1	2	2	2	2	1	3	2	2	2	3	3	2	3	2	2	3	2	0	0	0	0	0	0	1	1	1	1	1	7	1	1	1	1	1	1	1	1	1	1	1	1	1	1	1
2	1	2	3	2	2	1	1	2	2	1	2	3	2	2	2	3	2	3	3	1	2	0	0	0	0	0	0	0	1	1	1	1	1	7	1	0	0	1	0	0	0	0	0	0	0	0	1	1	0
1	2	2	1	1	3	2	2	2	2	2	3	2	2	2	2	3	2	3	2	1	3	0	0	0	0	0	0	0	1	1	1	1	1	7	1	1	1	1	1	1	0	0	1	0	0	0	1	1	1
1	2	2	2	1	3	2	2	2	1	2	3	2	2	2	2	2	2	2	2	2	2	1	1	2	1	1	1	0	1	1	1	1	1	5	1	0	1	1	0	0	0	0	0	1	0	0	1	1	0
2	4	2	2	1	2	2	2	2	3	2	1	1	2	1	3	3	1	2	1	1	1	1	0	1	1	0	0	0	1	1	1	1	1	7	1	0	0	1	1	0	1	1	1	0	1	1	1	1	1
1	2	2	3	1	3	2	2	2	1	1	3	1	0	1	0	0	0	2	1	0	1	1	1	1	1	0	0	0	1	1	1	1	1	5	1	1	1	1	1	1	1	1	0	1	1	1	1	1	0
2	3	2	1	1	3	2	2	2	1	1	3	0	0	0	0	3	0	3	0	0	2	0	0	0	0	0	0	0	1	1	1	1	1	4	1	1	1	1	0	0	0	0	0	1	1	1	1	1	1
1	2	2	1	1	3	2	2	2	2	2	3	0	0	0	0	2	0	0	0	0	3	0	0	0	0	0	0	0	1	1	1	1	1	7	1	1	1	1	1	1	1	1	1	1	1	1	1	1	1
2	4	2	1	3	2	2	1	2	1	1	3	0	0	0	0	1	0	0	0	0	1	0	0	0	0	0	0	0	1	0	1	0	1	3	1	0	1	1	0	0	0	0	0	0	0	0	1	1	1
1	2	1	3	1	3	1	2	2	3	2	1	1	2	1	2	3	2	0	1	1	3	1	1	1	1	0	0	1	1	1	1	1	1	6	1	1	1	1	1	1	1	1	0	1	1	1	1	1	1
2	4	2	1	2	3	2	2	2	3	1	1	2	2	2	2	3	2	3	2	1	3	2	2	1	1	0	0	1	1	1	1	1	1	3	1	1	1	1	1	1	1	1	0	0	1	0	1	1	1
2	3	1	2	1	3	1	2	1	3	2	3	2	2	1	3	3	2	3	2	3	2	0	0	0	0	0	0	0	1	1	1	1	1	7	1	1	1	1	1	0	1	1	0	1	1	0	1	1	1
2	3	2	1	1	1	2	2	1	1	2	2	2	2	2	2	2	2	3	2	2	2	0	0	0	0	0	0	0	1	1	1	1	1	1	1	1	1	1	1	1	1	1	1	1	1	1	1	1	1
2	1	2	1	1	1	1	2	1	1	1	3	2	3	2	3	3	2	3	2	3	3	0	0	1	0	0	0	0	1	1	1	1	1	7	1	1	1	1	1	1	1	1	0	1	1	1	1	1	1
2	2	2	3	1	2	2	2	1	1	1	2	1	3	2	3	3	2	1	0	0	3	0	0	0	0	0	0	0	1	1	1	1	1	7	1	1	1	1	1	1	1	1	0	1	1	1	1	1	1
2	3	2	3	1	3	2	2	2	1	1	3	3	3	2	3	2	2	2	2	1	3	0	0	0	0	0	0	0	1	1	1	1	1	4	1	1	1	1	1	0	0	0	1	1	0	1	1	1	1
2	1	1	1	2	3	2	2	2	1	1	3	0	2	1	1	3	1	3	3	1	2	0	0	0	0	0	0	0	1	0	1	1	1	5	1	0	1	1	1	1	1	1	1	0	0	0	1	1	0
1	1	1	2	3	3	1	1	2	1	1	2	1	1	3	3	0	1	3	3	1	2	0	0	0	0	0	0	0	0	0	1	0	1	5	1	1	1	0	0	0	0	0	1	0	0	1	1	1	1
2	3	1	3	1	2	1	2	2	1	1	3	2	2	2	3	2	2	2	2	2	3	0	0	0	0	0	0	0	1	1	1	1	1	7	1	1	1	1	1	1	1	1	1	1	1	1	1	1	1
2	4	2	3	2	3	2	2	2	1	1	3	3	0	2	1	3	1	3	2	0	1	0	0	0	0	0	0	0	1	1	1	1	1	6	1	1	1	1	1	1	1	1	1	1	0	0	1	1	1
1	2	1	3	1	3	2	2	2	1	1	3	2	2	2	3	2	2	2	2	2	2	0	0	0	0	0	0	0	1	1	1	1	1	4	1	1	1	1	1	1	1	1	0	1	1	1	1	1	1
1	1	1	2	1	3	2	2	2	1	2	3	3	2	1	3	1	3	1	1	0	2	1	0	1	0	0	0	0	1	1	1	1	1	7	1	1	1	1	1	1	1	1	0	1	1	1	1	1	1
2	1	2	2	1	3	2	2	1	2	1	2	2	2	1	2	3	2	3	2	2	3	1	1	0	0	0	0	0	1	1	1	1	1	7	1	1	1	1	1	1	1	1	1	0	1	1	1	1	1
2	4	2	1	2	3	2	2	2	2	2	2	3	2	1	3	3	2	3	3	2	3	2	2	2	2	0	0	0	1	1	1	1	1	7	1	1	1	1	1	1	1	1	1	1	1	1	1	1	1
2	4	1	1	2	3	1	2	1	2	2	2	3	2	2	3	3	2	3	2	2	2	0	0	1	0	0	1	1	1	1	1	1	1	7	1	1	1	1	1	1	1	1	1	1	1	1	1	1	1
2	2	2	3	2	1	2	2	2	1	1	3	2	3	2	2	3	2	2	3	2	3	0	0	0	0	0	0	0	1	1	1	1	1	7	1	1	1	1	1	1	1	1	1	1	1	1	1	1	1
1	1	2	2	1	2	2	2	2	2	1	2	2	3	2	3	3	2	3	3	2	3	0	0	0	0	0	0	0	1	1	1	1	1	5	1	1	0	1	0	1	0	0	0	0	0	0	1	1	1
1	4	1	2	1	2	2	2	1	3	2	3	2	2	2	3	3	2	3	3	2	3	3	3	3	2	2	2	3	1	1	1	1	1	7	1	1	1	1	1	1	1	0	1	0	1	1	1	1	1
2	3	1	1	1	3	2	2	2	1	1	3	0	0	0	0	3	0	3	0	0	1	0	0	0	0	0	0	0	1	1	1	1	1	7	1	1	1	1	1	1	1	1	0	1	1	1	1	1	1
1	3	2	1	3	2	2	2	2	3	1	2	2	2	2	2	2	2	2	2	2	2	2	0	2	1	2	0	0	1	1	1	1	1	7	1	1	1	1	1	1	1	1	0	1	1	1	1	1	1
1	1	2	3	1	2	1	2	2	3	2	2	2	2	1	3	3	2	3	3	2	3	1	1	1	1	1	1	1	1	1	1	1	1	3	1	1	1	1	1	1	1	1	1	0	1	0	1	1	1
1	4	2	1	1	2	2	2	2	2	2	3	2	3	2	3	2	2	2	2	2	3	0	0	0	0	0	1	0	1	1	1	1	1	4	1	1	1	1	1	1	1	1	0	1	1	1	1	1	1
2	4	2	2	1	2	2	2	2	3	1	3	2	2	2	3	3	2	3	3	3	3	1	0	1	1	0	1	0	1	1	1	1	1	4	1	1	1	1	1	1	1	1	0	0	1	0	1	1	1
1	1	1	3	1	2	1	2	2	2	1	3	2	2	2	2	3	2	3	1	1	2	1	0	1	0	0	0	0	1	1	1	1	1	4	1	1	1	1	1	1	1	1	0	1	1	1	1	1	1
1	4	1	2	1	2	1	2	2	2	1	3	3	2	2	2	3	2	3	3	2	2	1	0	0	1	0	1	0	1	1	1	1	1	4	1	1	1	1	1	1	1	1	0	1	1	1	1	1	1
2	3	1	2	2	3	2	2	1	1	1	3	3	2	2	2	2	2	3	2	1	3	1	0	1	1	0	0	0	1	1	1	1	1	5	0	0	0	1	1	1	1	1	0	1	1	1	1	1	1
2	2	2	1	2	3	2	2	2	2	1	3	0	0	0	0	0	0	1	0	0	1	0	0	0	0	0	0	0	1	1	1	1	1	7	1	1	1	1	1	1	1	1	1	1	1	1	1	1	1
2	3	1	1	1	3	2	1	2	3	1	3	1	1	1	1	3	1	2	1	0	1	0	0	0	0	0	0	0	1	1	1	1	1	7	1	1	1	1	1	1	1	1	0	1	1	1	1	1	1
2	2	2	2	1	3	2	2	2	2	1	3	1	1	0	2	2	1	3	1	1	1	0	0	0	0	0	0	0	1	1	1	1	1	7	1	1	1	1	1	1	1	1	0	1	1	1	1	1	1
2	4	1	2	2	2	2	2	2	2	1	3	0	0	0	0	1	0	1	0	0	1	0	0	0	0	0	0	0	1	1	1	1	1	7	1	1	1	1	1	0	1	1	0	1	1	1	1	1	1
2	2	1	2	2	2	2	1	2	2	1	3	0	0	0	0	3	0	3	0	0	1	0	0	0	0	0	0	0	1	1	1	1	1	7	1	1	1	1	1	1	1	1	1	1	1	1	1	1	1
1	2	1	2	1	3	2	2	2	2	1	3	2	2	2	2	3	2	3	2	2	3	0	0	0	0	0	0	0	1	1	1	1	1	7	1	1	1	1	1	1	1	1	0	1	1	1	1	1	1
1	1	2	2	1	3	2	1	2	1	1	3	3	3	2	3	2	3	2	2	2	2	0	0	0	0	0	0	0	1	1	1	1	1	7	1	1	1	1	1	1	1	1	1	1	1	1	1	1	1
1	1	2	3	1	3	2	2	2	1	1	2	3	2	1	2	3	1	3	1	1	3	1	1	0	0	0	1	0	1	1	0	1	1	7	1	1	1	1	1	1	0	0	0	1	1	1	1	1	1
2	1	2	2	1	3	2	2	2	1	1	3	3	3	3	3	3	3	3	3	2	3	0	0	0	0	0	0	0	1	1	1	1	1	2	1	1	1	1	1	1	1	1	1	1	1	1	1	1	1
1	1	1	3	1	2	2	1	2	1	1	3	2	2	2	2	3	2	2	2	2	2	0	0	0	0	0	0	0	1	1	1	1	1	5	1	1	1	1	1	1	1	1	1	1	1	1	1	1	1
1	1	2	2	1	3	2	2	2	3	1	3	1	0	2	3	0	1	3	2	1	3	1	1	1	1	1	3	3	1	1	0	1	1	5	1	0	0	1	1	0	1	0	0	1	1	1	1	1	1
1	1	1	3	2	2	1	2	2	1	1	2	3	3	2	3	2	2	2	2	2	2	0	0	0	0	0	0	0	1	1	1	1	1	7	1	1	1	1	0	0	0	1	0	1	1	1	1	1	1
1	2	1	3	1	2	1	1	2	1	1	2	2	2	2	2	3	2	3	2	1	3	0	0	0	0	0	0	0	1	1	1	1	1	6	1	0	1	1	0	0	1	0	0	1	1	1	1	1	1
1	1	2	2	2	2	1	2	2	1	1	3	2	2	1	3	2	2	3	2	2	3	0	0	0	0	0	0	0	1	1	1	1	1	6	1	1	1	1	0	0	0	0	1	1	1	1	1	1	1
1	2	1	2	1	3	2	2	2	2	1	3	2	2	2	3	3	2	3	2	2	3	0	0	0	0	0	0	0	1	1	1	1	1	7	1	0	1	1	1	1	1	1	0	1	1	1	1	1	1
1	1	2	3	1	3	2	2	1	2	1	3	2	1	2	1	2	0	3	1	1	3	0	0	0	0	0	0	0	1	1	1	1	1	7	1	1	1	1	1	1	1	1	0	1	1	1	1	1	1
1	2	2	2	1	3	2	2	1	2	1	3	2	2	2	3	3	2	3	2	1	3	0	0	0	0	0	0	0	1	1	1	1	1	7	1	1	1	1	1	1	1	1	1	1	1	1	1	1	1
2	2	1	1	1	3	2	2	2	3	1	2	3	3	2	2	3	2	3	3	2	3	2	2	0	0	0	0	0	1	1	1	1	1	3	1	1	1	1	1	1	1	1	1	1	1	1	1	1	1
2	1	1	1	1	3	1	2	2	1	1	3	0	0	0	0	3	0	0	0	0	1	0	0	0	0	0	0	0	1	1	1	1	1	6	1	1	1	1	1	1	1	1	0	1	1	1	1	1	1
1	2	2	1	1	1	2	2	2	3	2	3	2	1	1	1	0	3	0	1	1	1	0	0	0	0	1	2	1	1	1	1	1	1	7	1	1	1	1	1	1	1	1	1	1	1	1	1	1	1
2	1	1	3	2	1	2	2	2	1	2	3	1	3	1	1	3	0	0	0	0	1	0	0	3	0	0	0	0	1	1	1	1	1	4	0	1	0	1	1	1	1	1	0	1	1	0	1	1	0
2	3	1	3	1	3	1	2	2	3	1	3	2	3	2	3	3	2	3	2	3	3	1	0	0	0	0	1	0	1	1	1	0	1	4	1	0	0	1	0	0	0	0	0	0	0	0	1	1	1
2	2	1	2	1	3	2	2	2	1	1	3	2	2	2	2	3	2	3	3	3	2	0	0	0	0	0	0	0	1	1	1	1	1	7	1	0	0	1	1	1	1	1	1	1	1	1	1	1	1
2	1	1	1	1	3	2	2	2	3	2	2	0	3	0	3	1	1	0	1	1	2	1	0	0	0	0	0	0	1	1	1	1	1	7	0	0	0	1	1	0	1	1	0	1	1	1	1	1	1
1	2	1	2	1	3	2	2	2	2	2	2	3	3	2	3	2	2	2	2	2	3	0	0	0	0	0	0	0	1	1	1	1	1	2	0	0	0	0	0	0	1	1	0	0	0	0	1	1	0
1	1	1	3	1	3	2	2	2	2	1	3	0	0	0	0	1	0	2	0	0	2	0	0	0	0	0	1	0	1	1	1	1	1	7	1	0	0	1	1	1	1	1	1	1	1	1	1	1	1
1	3	1	2	1	3	2	2	2	3	1	3	3	2	2	2	3	2	3	3	2	2	0	0	0	0	0	0	0	1	0	0	0	1	3	0	0	0	0	0	0	0	0	0	0	0	0	1	1	0
2	2	2	3	2	3	2	1	2	1	1	3	3	3	3	3	2	2	2	2	2	3	0	0	0	0	0	0	0	1	0	1	1	0	3	0	0	0	1	0	1	0	1	0	1	0	0	1	1	0
2	1	1	2	1	3	2	2	2	1	1	3	2	2	1	2	2	2	3	2	2	3	0	0	0	0	0	0	0	1	0	1	1	1	3	1	1	0	1	1	1	1	1	0	1	1	1	1	1	0
2	3	1	3	1	3	2	2	2	1	1	3	3	2	2	2	3	2	3	3	2	2	0	0	0	0	0	0	0	1	1	1	1	1	7	1	1	1	1	1	1	1	1	0	1	1	1	1	1	1
1	1	1	1	2	3	2	1	1	3	2	2	1	1	1	1	3	1	1	0	0	3	1	1	1	0	1	0	0	1	1	1	1	1	7	1	1	1	1	1	1	1	1	1	1	1	1	1	1	1
1	3	1	2	1	3	2	2	2	1	1	1	0	0	0	1	3	0	3	0	0	1	1	0	0	0	0	0	0	1	1	1	1	1	6	1	1	1	1	1	1	1	1	1	1	1	1	1	1	1
2	1	1	2	1	3	2	2	2	1	1	3	0	0	0	0	3	0	3	0	0	1	0	0	0	0	0	0	0	1	1	1	1	1	7	1	1	1	1	1	1	1	1	1	1	1	1	1	1	1
1	1	1	3	1	3	2	2	2	3	1	3	3	3	2	3	2	3	3	3	2	2	0	0	0	0	0	0	0	1	1	1	1	1	3	0	0	0	0	0	0	0	0	0	0	0	0	0	0	0
2	1	1	2	1	3	2	2	2	1	1	1	1	1	1	1	3	1	2	0	1	2	1	0	0	0	0	0	1	1	1	1	1	1	7	1	1	1	1	1	1	1	1	0	1	1	1	1	1	0
1	2	1	2	2	3	2	2	2	2	1	3	2	2	2	2	3	2	3	1	1	2	0	0	0	0	0	0	0	1	1	1	1	1	7	1	0	1	1	0	0	0	0	0	1	1	1	1	1	1
1	3	1	2	1	2	2	1	2	2	2	3	2	2	3	2	2	2	2	2	1	2	0	0	0	0	0	0	0	1	1	1	1	1	7	1	1	1	1	1	1	1	1	0	1	1	1	1	1	1
1	3	2	3	1	2	2	1	2	2	2	2	3	2	3	2	3	3	3	3	2	3	1	1	1	0	0	0	0	0	0	1	0	0	2	0	0	0	1	1	0	1	1	1	1	1	1	0	0	1
2	3	1	2	1	2	1	2	1	2	1	3	2	2	1	2	3	2	2	2	2	2	1	0	1	0	0	0	0	1	0	1	0	1	2	0	0	0	1	0	0	1	0	0	0	0	1	0	0	1
2	3	1	1	2	3	2	2	2	2	2	2	1	3	1	2	0	1	3	1	0	3	1	1	1	1	3	1	0	1	1	1	1	1	7	1	1	1	1	1	0	0	1	1	1	1	1	1	1	1
1	4	1	3	1	3	2	1	1	2	2	3	2	2	1	2	2	2	2	2	1	3	2	1	1	1	1	1	1	1	0	0	0	0	3	1	0	0	1	1	1	1	0	0	0	0	1	0	0	1
1	3	1	1	2	3	2	2	2	2	1	3	0	1	0	1	3	0	1	0	0	1	1	0	1	0	0	1	0	1	1	1	1	1	7	1	1	1	1	1	1	1	1	1	1	1	1	1	1	1
2	2	2	1	1	3	2	2	2	3	1	3	2	2	1	2	3	2	2	2	2	3	1	1	2	1	1	1	0	0	1	1	0	0	4	1	1	1	1	0	1	0	0	1	0	0	0	0	0	1
2	2	1	2	1	3	2	2	2	2	1	2	2	2	2	2	2	2	2	2	2	3	0	0	0	0	0	0	0	1	0	0	0	1	3	0	0	1	0	0	1	0	1	0	1	0	0	0	1	0
1	1	1	1	1	2	2	2	1	3	1	3	2	2	1	2	3	2	3	2	2	3	0	0	0	0	0	0	0	0	1	0	0	1	2	0	0	0	1	0	1	0	1	0	1	0	0	1	0	1
2	1	2	1	1	3	1	2	2	1	1	3	3	2	1	2	3	1	3	1	1	3	0	0	0	0	0	0	0	1	1	1	1	0	4	1	1	0	0	0	1	0	1	0	0	0	0	0	0	1
2	2	1	1	1	3	2	2	2	3	2	3	2	2	2	2	3	2	3	3	2	3	0	0	0	0	0	0	0	0	0	0	0	0	2	0	0	1	1	1	0	0	0	0	0	1	0	1	1	1
1	2	2	3	2	2	2	1	2	2	2	2	2	2	2	3	3	2	3	3	2	2	0	0	0	0	0	0	0	1	1	1	1	1	7	1	1	1	1	1	1	1	1	0	0	0	1	1	1	1
1	1	2	2	1	3	2	2	2	2	1	3	2	2	2	2	3	2	3	2	2	3	1	1	2	0	1	1	0	1	1	1	1	1	4	1	1	1	1	1	1	1	1	0	1	1	1	1	1	1
1	3	1	2	1	3	2	1	2	2	1	3	3	3	2	2	3	3	3	3	2	3	0	0	0	0	0	0	0	0	0	1	0	0	6	0	0	0	0	0	0	1	1	0	0	1	0	1	0	0
2	3	2	1	1	2	2	1	2	1	1	3	3	2	3	2	3	2	3	3	3	2	1	0	0	0	0	0	0	0	0	0	1	1	2	0	0	1	0	0	0	0	1	0	0	1	1	1	1	0
2	1	1	1	1	2	2	2	1	2	1	3	3	2	2	2	3	2	3	3	2	2	0	0	0	0	0	0	0	0	0	1	1	1	3	0	1	1	1	1	0	0	0	0	0	0	1	1	0	0
1	1	2	1	2	2	2	2	2	2	1	3	3	3	1	3	2	2	2	2	2	3	1	0	1	0	0	0	1	0	0	1	0	0	1	1	0	0	1	0	1	1	1	1	0	1	0	0	0	1
1	3	2	3	1	2	2	2	2	1	1	3	3	2	2	2	2	2	3	2	1	3	0	0	0	0	0	0	0	1	1	1	1	1	7	1	1	1	1	1	1	1	1	1	1	1	1	1	1	1
2	3	2	3	1	3	1	2	2	3	2	1	3	2	2	2	2	2	3	2	2	3	1	0	0	0	0	1	0	0	0	1	0	0	6	0	0	0	0	0	0	1	1	0	0	1	0	1	0	0
2	3	2	1	1	3	2	2	2	2	2	3	1	0	1	2	2	1	3	0	1	3	0	0	1	1	1	1	0	1	1	1	1	1	6	1	1	1	1	1	1	1	1	1	1	1	1	1	1	1
1	3	2	2	2	1	2	2	2	2	2	2	2	3	2	3	2	2	2	2	2	3	1	0	0	0	0	0	0	0	0	0	1	1	2	0	0	1	0	0	0	0	1	0	0	1	1	1	1	0
1	1	1	3	1	1	2	2	2	2	1	3	3	3	2	3	3	2	3	3	3	3	2	2	2	2	2	2	2	0	0	1	1	1	3	0	1	1	1	1	0	0	0	0	0	0	1	1	0	0
1	2	1	3	1	2	1	2	2	2	2	1	2	2	2	2	3	2	3	2	2	3	0	0	0	0	0	0	0	0	0	1	0	0	1	1	0	0	1	0	1	1	1	1	0	1	0	0	0	1
1	1	2	3	1	2	1	2	2	2	2	3	2	2	2	2	3	2	3	1	1	2	0	0	0	0	0	0	0	1	1	1	1	1	6	1	1	1	1	1	1	1	1	1	0	0	1	1	1	1
2	2	1	1	1	3	2	2	2	3	1	2	0	0	1	1	1	0	0	0	0	2	0	0	0	0	1	0	0	1	1	1	1	1	7	1	1	1	1	1	1	1	1	1	1	1	1	1	1	1
2	3	1	1	1	3	2	2	2	3	1	3	1	1	1	1	2	1	3	2	0	1	0	0	1	0	0	0	0	1	1	1	1	1	7	1	1	1	0	0	0	0	0	0	0	1	1	1	1	0
1	2	1	1	2	1	2	2	1	1	2	2	1	0	0	0	1	0	0	0	0	1	0	0	0	0	0	0	0	1	1	1	1	1	7	1	1	1	1	1	1	1	1	1	1	1	1	1	1	1
1	4	2	1	1	1	2	2	1	2	1	2	0	0	0	0	1	0	2	0	0	2	0	0	0	0	0	0	0	1	1	1	1	1	7	1	0	1	1	1	1	1	0	1	1	1	1	1	1	1
2	1	1	1	1	1	2	2	1	2	2	2	1	0	2	2	2	1	3	0	0	1	1	1	1	1	1	1	1	1	0	1	1	1	7	1	1	1	1	1	0	0	0	0	1	1	1	1	1	1
2	3	2	1	3	1	2	2	2	3	2	1	1	0	1	1	2	0	3	0	0	2	1	0	1	0	0	1	0	1	1	1	1	1	7	1	1	1	1	1	1	1	1	0	1	1	1	1	1	1
2	1	1	2	2	3	2	2	2	1	1	3	0	0	0	0	3	0	2	1	0	1	0	0	0	0	0	0	0	1	1	1	1	1	7	1	1	1	1	1	1	1	1	1	1	1	1	1	1	1
1	1	2	2	3	1	1	2	1	2	1	3	0	0	0	1	1	0	0	1	0	3	0	0	0	0	0	0	0	1	1	1	1	1	7	1	1	1	1	0	1	1	1	0	0	0	0	1	1	1
2	1	2	3	1	3	2	1	1	2	1	3	2	2	1	2	2	2	2	2	1	2	1	1	0	0	0	1	0	1	1	1	1	1	7	1	1	1	1	1	1	1	1	0	1	1	0	1	1	1
2	2	2	1	1	2	1	2	2	1	2	3	3	2	2	2	3	2	3	3	2	2	0	0	0	0	0	0	0	1	1	1	1	1	7	1	0	1	1	0	1	1	1	0	1	1	0	1	1	1
1	1	2	3	1	1	2	1	2	1	1	2	2	2	2	2	3	2	3	2	1	3	0	0	0	0	0	0	0	1	1	1	1	1	4	1	1	1	1	1	0	0	0	0	0	0	0	1	1	1
2	2	1	1	1	3	1	1	1	1	1	1	2	2	2	3	2	2	3	2	2	3	0	0	1	1	1	0	0	1	1	1	1	1	7	1	1	1	1	1	1	1	1	0	1	1	1	1	1	1
1	1	2	1	1	3	2	2	1	2	1	3	2	2	2	3	3	2	3	2	2	3	0	0	0	1	1	0	0	1	1	0	1	1	7	0	1	1	1	0	1	1	1	0	1	1	1	1	1	1
1	2	1	3	2	3	2	2	2	1	1	3	2	2	2	2	3	2	3	2	3	3	0	0	0	0	0	0	0	1	1	1	1	1	7	1	1	1	1	1	1	1	1	0	1	1	1	1	1	1
1	1	2	2	1	3	1	1	1	1	1	3	3	3	2	3	2	2	2	2	2	2	0	0	0	0	0	0	0	1	1	1	1	1	7	1	1	1	1	1	1	1	0	0	1	1	1	1	1	1
1	2	2	2	1	2	2	2	1	1	2	3	3	2	2	2	3	2	3	3	2	3	0	0	0	0	0	0	0	1	1	1	1	1	0	1	1	1	1	0	0	0	0	0	0	0	0	1	1	1
2	4	2	2	1	2	2	2	1	3	2	3	2	2	2	3	3	2	3	2	2	3	0	0	0	0	0	0	0	1	1	1	1	1	7	1	1	1	1	0	1	1	1	0	1	1	1	1	1	1
2	3	1	1	1	2	1	1	2	1	2	3	2	2	2	2	2	1	2	2	1	3	0	0	0	0	0	0	0	1	1	1	1	1	3	1	1	1	1	0	1	1	1	0	1	1	1	1	1	1
1	4	1	1	1	3	2	2	1	1	1	3	3	2	2	2	2	2	3	2	2	3	0	0	0	0	0	0	0	1	1	1	1	1	7	1	1	1	1	0	0	0	0	0	1	1	1	1	1	1
2	2	1	1	1	3	1	2	1	2	2	2	0	1	0	0	1	0	3	0	0	1	0	0	0	0	0	0	0	1	1	1	1	1	7	1	1	1	1	1	1	1	1	0	1	1	1	1	1	1
2	2	2	1	1	1	2	2	2	1	1	2	2	2	2	2	3	2	2	2	2	2	0	0	0	0	0	0	0	1	1	0	0	1	1	1	1	0	0	0	0	1	1	0	0	0	1	1	0	1
1	2	2	3	1	2	2	2	2	2	1	2	2	2	2	2	3	2	3	2	2	3	0	0	0	0	0	0	0	0	0	1	0	0	4	1	0	0	1	0	0	1	0	0	0	0	0	0	1	0
1	4	1	1	2	2	2	2	2	2	2	3	3	2	2	2	3	2	3	3	1	2	0	0	0	0	0	0	0	0	1	0	0	0	1	0	0	0	1	1	0	0	1	0	1	1	0	1	0	0
2	2	2	1	2	1	2	1	1	2	2	2	3	3	2	2	3	2	3	3	2	3	0	0	0	0	0	0	0	0	0	1	1	1	5	1	1	1	1	1	1	1	1	0	0	1	1	1	1	1
2	3	2	1	1	1	2	1	1	1	2	3	2	2	2	3	3	1	3	3	2	3	1	0	0	0	0	1	1	1	1	1	1	1	7	1	1	1	1	1	1	1	1	1	1	1	1	1	1	1
1	2	1	2	1	1	2	2	2	2	1	2	3	2	1	2	3	1	3	1	1	3	0	0	0	0	0	1	0	1	1	1	1	1	5	1	1	1	1	1	1	1	1	0	1	1	1	1	1	1
1	2	1	3	2	1	2	2	2	1	2	2	0	1	0	0	1	0	3	0	0	3	0	0	0	0	0	0	0	1	1	1	1	1	7	1	1	1	1	1	1	1	1	0	1	1	1	1	1	1
2	1	1	1	1	1	2	2	2	3	1	2	1	1	1	1	3	0	3	0	0	2	0	0	0	0	0	0	0	1	1	1	1	1	6	1	1	1	1	1	1	1	1	0	0	1	1	1	1	1
2	2	2	1	1	1	2	2	2	2	1	2	0	1	0	0	2	0	3	0	0	1	0	0	0	0	0	0	0	1	1	1	1	1	7	1	1	1	1	1	1	1	1	1	1	1	1	1	1	1
2	1	2	1	1	1	2	2	1	2	2	2	0	0	0	0	3	0	3	0	0	1	0	0	0	0	0	0	0	1	1	1	1	1	7	1	1	1	1	1	1	1	1	0	1	1	1	1	1	1
2	1	2	1	1	1	2	2	1	1	2	3	0	0	0	0	3	0	3	0	0	0	0	0	0	0	0	0	0	1	1	1	1	1	7	1	1	1	1	1	1	1	1	0	1	1	1	1	1	1
1	2	2	1	1	1	2	1	2	3	2	1	3	2	3	3	1	0	1	1	0	3	1	1	2	1	3	1	1	1	1	1	1	0	0	1	1	1	0	0	0	0	0	0	1	1	1	1	1	1
1	2	1	1	1	1	2	1	2	1	2	2	0	0	0	0	0	0	2	0	1	3	0	0	0	0	0	0	0	1	1	1	1	1	7	1	1	1	1	1	1	1	1	0	1	1	1	1	1	1
2	2	1	1	1	1	2	1	2	2	1	3	0	0	0	1	1	0	3	0	0	2	0	0	0	0	0	0	0	1	1	1	1	1	5	1	1	1	1	1	1	1	0	0	1	0	0	1	1	1
1	1	1	3	1	2	2	2	1	3	2	1	2	0	0	3	3	2	3	1	1	2	2	2	2	2	2	2	2	1	1	1	1	1	7	1	1	1	1	1	1	1	1	0	1	1	0	1	1	1
1	2	1	1	1	1	2	2	2	1	2	2	0	2	0	2	1	0	3	0	0	1	0	0	0	0	0	0	0	1	1	1	1	1	3	1	1	1	1	0	0	0	0	0	0	0	0	1	1	1
2	2	1	1	3	2	2	2	2	1	1	3	0	0	0	0	0	0	3	0	0	2	0	0	0	0	0	0	0	1	1	1	1	1	7	1	1	1	1	1	1	1	1	0	1	1	1	1	1	1
1	1	2	3	3	1	2	2	2	3	2	1	0	1	0	2	1	0	3	0	0	1	0	0	0	0	0	0	0	1	1	1	1	1	5	1	1	1	0	0	0	0	0	0	0	0	0	1	1	1
2	1	2	1	2	1	2	1	1	1	1	3	0	0	1	1	1	0	3	0	0	1	0	0	0	0	0	0	0	1	1	1	1	1	5	1	1	1	1	1	1	1	1	0	1	1	0	1	1	1
2	2	1	1	1	1	2	2	1	2	1	2	0	0	0	0	1	0	3	0	0	2	0	0	0	0	0	0	0	1	1	1	1	1	7	1	1	1	1	1	1	0	1	0	1	1	1	1	1	1
2	4	1	1	1	2	1	2	1	3	2	2	2	2	2	3	2	2	3	2	2	3	2	1	1	1	1	0	1	1	1	1	1	0	0	1	1	1	0	0	0	0	0	0	1	1	1	0	1	1
1	3	2	1	2	1	2	2	1	1	2	3	0	2	0	0	1	0	0	0	0	2	0	0	0	0	0	0	0	1	1	1	1	1	7	1	1	1	1	1	1	1	1	1	1	1	1	1	1	1
2	1	2	2	2	1	2	2	1	1	1	3	2	2	3	3	3	2	3	2	2	3	0	0	0	0	0	0	0	1	1	1	1	1	6	1	1	1	1	0	0	0	0	0	0	0	0	1	1	1
1	4	2	2	2	2	2	2	1	1	1	3	2	2	2	2	3	2	3	2	2	3	0	0	0	0	0	0	0	1	1	0	0	0	0	1	1	1	1	0	0	0	0	0	1	1	1	1	1	1
1	3	2	3	1	2	1	2	1	1	2	1	3	3	2	3	2	2	2	2	2	2	1	1	0	2	0	0	0	1	0	1	1	1	2	1	1	1	1	0	0	0	0	0	1	1	0	1	1	0
2	2	1	1	3	1	2	2	1	3	1	2	1	2	1	3	2	1	3	3	1	2	1	1	0	1	0	0	0	1	1	1	1	1	7	1	1	1	1	1	1	1	1	1	1	1	1	1	1	1
2	1	2	3	1	3	2	2	1	2	2	3	3	2	0	1	2	1	3	0	1	2	1	2	1	1	1	2	1	1	1	1	1	1	7	1	1	1	1	1	1	1	1	0	1	1	1	1	1	1
2	3	1	1	1	3	2	2	1	2	1	2	0	1	0	0	2	0	3	0	0	1	0	0	0	0	0	0	0	1	0	0	1	1	4	1	1	1	1	0	0	0	0	0	0	0	0	1	1	1
1	2	2	2	1	3	1	2	2	1	2	3	1	1	1	0	2	0	2	2	0	3	1	1	2	1	2	1	1	1	1	1	1	1	7	1	1	0	1	0	1	1	0	0	1	1	1	1	1	1
1	1	2	1	1	1	2	2	1	1	2	3	0	0	0	1	2	0	2	0	0	1	0	0	0	0	0	0	0	1	1	1	1	1	7	1	1	1	1	1	1	1	1	0	1	1	1	1	1	1
1	3	1	1	1	1	2	2	1	2	1	2	1	1	0	2	3	0	3	0	0	2	0	0	0	0	0	0	0	1	1	1	1	1	7	1	1	1	1	1	1	1	1	0	1	1	1	1	1	1
2	2	1	1	1	1	2	2	1	2	1	3	0	0	0	1	2	0	3	0	0	1	0	0	0	0	0	1	0	1	1	1	1	1	7	1	1	1	1	1	1	1	1	1	1	1	1	1	1	1
2	1	1	3	2	3	1	2	2	1	2	3	0	0	0	0	2	0	3	0	0	1	0	0	0	0	0	0	0	1	1	1	1	1	7	1	1	1	0	0	1	1	0	0	1	1	1	1	1	1
1	2	1	1	2	3	2	2	1	3	1	2	0	0	0	0	2	0	0	0	0	1	0	0	0	0	0	0	0	1	1	1	1	1	7	1	1	1	1	1	1	1	1	1	1	1	1	1	1	1
1	4	1	2	2	2	2	2	2	1	1	2	0	1	0	0	3	0	3	0	0	1	0	0	0	0	0	0	0	1	1	1	1	1	6	1	1	1	1	1	1	1	1	0	1	1	1	1	1	1
2	2	1	1	1	1	2	2	1	3	1	3	0	1	0	1	1	0	3	0	0	0	0	0	0	0	0	0	0	1	1	1	1	1	7	1	1	1	1	1	1	1	1	0	1	1	1	1	1	1
2	1	1	1	1	1	2	2	1	1	1	3	0	0	0	0	0	0	2	0	0	3	0	0	0	0	0	0	0	1	1	1	1	1	7	1	1	1	1	1	1	1	1	0	0	0	0	1	1	1
2	1	2	2	1	1	2	2	1	1	1	3	0	0	0	0	0	0	1	0	0	0	0	0	0	0	0	0	0	1	1	1	1	1	7	1	1	1	1	1	1	0	1	0	1	1	1	1	1	1
1	3	2	3	1	1	2	2	1	2	1	3	0	0	1	0	1	0	2	0	0	2	0	0	0	0	0	1	0	1	1	1	1	1	5	1	1	1	1	1	1	1	1	1	1	1	1	1	1	1
1	4	2	2	2	2	2	2	1	1	1	3	0	0	0	0	1	0	3	0	0	1	0	0	0	0	0	0	0	1	1	1	1	1	7	1	1	1	1	1	1	1	1	0	1	1	1	1	1	1
1	1	1	2	1	1	2	2	1	1	2	2	3	3	3	0	1	0	3	0	0	2	0	0	0	0	0	0	0	1	1	1	1	1	7	1	1	1	1	1	1	1	1	1	1	1	1	1	1	1
1	2	1	3	1	1	2	2	2	2	1	2	1	2	2	2	2	2	1	2	1	2	0	0	0	0	0	0	0	1	1	1	1	1	7	1	1	1	1	1	1	1	1	0	1	1	1	1	1	1
2	3	1	1	1	1	2	1	1	3	1	3	2	3	2	2	2	2	2	3	1	3	0	0	0	0	0	0	0	1	1	1	1	1	2	1	1	1	1	1	1	0	0	0	0	0	0	1	1	1
2	1	1	3	1	1	2	2	2	1	2	3	3	2	2	1	2	2	2	2	1	1	0	0	0	0	0	0	0	1	1	1	1	1	7	1	1	1	1	1	1	1	1	1	1	1	1	1	1	1
2	3	1	1	2	1	2	2	1	1	1	3	2	2	1	2	2	2	3	3	0	0	0	0	0	0	0	0	0	1	0	0	1	0	4	1	1	1	1	0	0	0	0	0	1	1	1	1	1	1
1	1	1	1	1	1	2	2	1	2	1	2	1	3	2	1	3	2	0	3	1	2	0	0	0	1	0	0	0	1	1	1	1	1	6	1	1	0	1	1	0	0	1	0	0	0	0	1	1	0
2	2	2	3	2	1	2	1	1	2	1	2	0	2	1	2	3	0	3	2	0	2	1	0	0	0	0	0	0	1	1	1	1	1	4	0	0	0	1	0	0	0	1	0	0	1	0	1	1	0
1	1	1	2	2	1	2	2	1	3	1	3	0	1	0	2	3	0	0	0	0	1	0	0	0	0	0	0	0	1	1	1	1	1	7	1	1	1	1	1	1	1	1	1	1	1	1	1	1	1
1	3	1	1	1	2	2	1	1	2	2	3	0	0	0	0	0	1	0	0	0	1	0	0	0	0	0	0	0	1	1	1	1	1	7	1	1	1	1	1	1	1	1	0	0	1	1	1	1	1
2	1	2	3	1	1	2	2	1	3	2	3	0	2	0	1	2	0	3	3	0	3	1	0	0	0	0	0	0	1	1	1	1	1	7	1	1	1	1	1	1	0	1	0	0	1	1	1	1	1
1	1	2	1	2	1	2	2	1	3	1	2	0	0	1	1	0	0	0	0	0	3	1	0	1	0	0	0	0	1	1	1	1	1	7	1	1	1	1	1	1	0	1	0	1	1	1	1	1	1
1	1	2	1	1	2	2	1	1	3	2	1	1	1	1	1	0	1	3	1	0	2	1	1	1	1	1	0	0	1	1	1	1	1	7	1	1	1	1	1	0	1	0	1	1	1	1	1	1	1
1	2	1	1	1	2	2	2	1	1	1	2	3	3	2	2	2	2	2	3	2	2	1	1	1	1	1	0	0	1	1	1	1	1	7	1	1	1	1	0	1	0	0	1	1	1	1	1	1	1
1	1	2	1	1	3	2	2	1	3	2	3	1	2	2	3	2	3	3	0	1	2	1	0	0	0	0	0	0	1	1	1	1	1	6	1	1	0	1	1	1	1	1	1	1	1	1	1	1	1
1	2	1	3	2	3	2	2	1	2	1	3	1	1	2	3	2	2	2	0	0	3	0	0	0	0	0	0	0	1	1	1	1	1	7	1	1	1	1	1	0	1	0	0	1	1	1	1	1	1
1	1	2	1	1	1	2	1	1	2	1	2	3	3	2	2	3	2	2	2	2	3	0	0	0	0	0	0	0	1	1	1	1	1	7	1	1	1	1	1	0	0	1	1	1	1	1	1	1	1
2	3	1	3	1	1	2	2	1	1	1	3	2	2	2	2	3	3	2	2	1	2	0	0	0	0	0	0	0	1	1	1	1	1	7	1	1	1	1	1	1	0	1	1	1	1	1	1	1	1
2	1	2	3	2	1	2	1	1	1	2	3	2	3	2	2	2	3	2	2	2	3	0	0	0	0	0	0	0	1	1	1	1	1	7	1	1	1	1	1	1	1	1	0	0	0	0	1	1	1
1	2	1	1	1	2	2	1	2	2	1	3	0	1	1	1	1	1	3	1	0	1	1	1	0	0	0	0	0	1	0	0	0	0	6	1	0	0	1	0	1	0	0	0	1	1	1	1	1	1
1	4	2	1	1	2	2	2	1	2	1	3	2	1	2	1	1	1	3	1	0	2	1	1	1	1	1	1	0	1	1	1	1	1	7	1	1	1	1	1	1	1	1	0	1	1	1	1	1	1
1	1	1	1	1	2	1	2	1	2	2	3	2	3	2	2	3	2	2	2	2	3	0	0	0	0	0	0	0	1	1	1	1	1	7	1	1	1	1	0	0	0	0	0	1	1	1	1	1	1
1	1	2	1	2	1	1	1	1	1	2	2	3	2	2	3	2	1	2	2	1	3	0	0	0	0	0	0	0	1	1	1	1	1	7	1	1	1	1	1	0	1	1	0	1	1	1	1	1	1
2	4	1	2	1	1	2	2	2	2	2	1	1	0	1	3	3	2	2	3	0	2	0	0	0	0	0	0	0	1	0	1	1	1	4	1	1	0	1	0	0	0	0	0	0	0	0	1	1	0
1	1	2	3	2	1	1	2	1	1	1	2	2	3	2	3	3	2	3	2	3	2	0	0	0	0	0	0	0	0	0	0	0	0	2	0	0	0	0	0	0	0	0	0	0	0	0	1	1	0
2	2	1	1	1	1	2	2	2	1	2	3	2	3	2	3	1	0	2	3	0	3	0	0	0	0	0	0	0	1	0	1	1	1	3	1	1	1	1	0	0	0	0	0	1	1	0	1	1	1
2	3	1	3	1	1	1	2	1	1	2	3	2	2	2	3	2	2	3	2	2	3	0	0	0	0	0	0	0	1	1	1	1	1	3	1	1	1	1	1	1	0	1	1	0	0	0	1	1	1
1	1	1	2	3	2	2	2	1	2	2	3	3	2	2	2	3	2	2	2	3	2	0	0	0	0	0	1	0	1	1	1	1	1	7	0	0	1	1	1	1	1	1	0	1	1	1	1	1	1
2	3	2	2	1	3	2	2	1	1	1	2	3	2	2	3	2	0	1	1	1	2	0	0	0	0	0	0	0	1	1	1	1	1	5	1	1	1	0	0	0	0	0	0	0	0	0	1	1	1
1	3	2	3	1	3	2	2	1	3	2	2	0	3	3	2	3	1	3	0	0	3	2	2	1	1	0	1	0	1	1	1	1	1	7	1	1	1	1	1	1	1	1	0	1	1	1	1	1	1
1	3	2	2	1	2	2	2	2	1	1	3	2	2	2	3	2	2	2	2	2	3	0	0	0	0	0	0	0	0	1	0	0	0	2	0	1	0	0	1	0	0	0	1	0	0	0	1	1	0
2	1	2	1	1	2	1	2	1	2	1	3	3	3	1	3	1	2	2	1	0	3	0	0	0	0	0	0	0	0	1	0	0	0	1	0	1	0	0	1	0	0	0	1	0	0	0	0	1	0
2	2	1	2	1	1	2	2	2	2	2	1	3	2	2	2	3	2	2	3	1	2	0	0	0	0	0	0	0	0	1	0	1	1	2	0	1	0	0	1	0	0	0	1	0	0	0	1	1	0
1	3	1	2	2	3	2	2	1	3	1	2	3	2	2	0	0	3	2	3	1	0	1	1	1	1	1	1	1	0	1	0	0	0	0	0	1	0	0	1	0	0	0	1	0	0	0	1	1	0
2	2	2	1	2	1	2	1	1	1	1	3	0	0	0	0	1	0	1	1	0	1	0	1	0	0	0	0	0	1	1	1	1	1	6	0	1	0	1	1	0	0	1	0	0	0	0	1	1	0
2	1	2	2	2	3	2	1	2	2	1	3	1	1	1	1	2	1	2	1	1	1	0	0	1	1	1	1	0	1	1	1	1	1	5	1	1	1	1	1	1	0	1	1	1	1	1	1	1	1
2	1	1	1	1	3	2	2	1	3	2	2	1	1	1	1	2	0	2	2	1	1	2	1	1	0	1	1	1	1	1	1	1	1	2	1	1	1	1	1	1	1	1	1	1	1	1	1	1	1
1	3	1	3	1	2	1	1	2	2	1	3	1	2	0	2	3	0	3	1	1	2	0	0	0	0	0	0	0	1	1	1	1	1	5	1	1	1	1	1	1	0	0	0	1	1	1	1	1	1
2	2	2	1	1	3	2	2	2	2	1	2	1	1	1	2	1	1	2	1	1	2	1	2	2	3	1	1	1	1	1	1	1	1	5	1	1	1	1	1	1	1	1	1	1	1	1	1	1	1
1	1	2	1	1	2	1	1	2	2	1	2	2	0	0	1	2	0	3	0	0	2	0	0	1	0	0	0	0	1	1	1	1	1	7	1	1	1	1	1	1	1	1	1	1	1	1	1	1	1
2	2	1	1	1	3	2	2	1	1	1	3	0	1	0	0	2	0	3	0	0	2	0	0	0	0	0	0	1	1	1	1	1	1	7	1	1	1	1	1	1	1	1	0	1	1	1	1	1	1
2	1	1	2	1	3	2	2	2	3	1	3	1	2	2	2	3	0	1	1	0	3	0	0	0	0	0	0	0	1	1	1	1	1	7	1	1	1	1	1	1	1	1	1	1	1	1	1	1	1
1	3	1	1	1	2	1	2	1	2	1	2	0	0	0	0	1	0	1	0	0	0	0	0	0	0	0	0	0	1	1	1	1	1	7	1	1	1	1	1	1	1	1	1	1	1	1	1	1	1
2	3	2	2	2	3	2	2	2	2	1	2	1	1	1	1	2	1	1	2	0	2	0	0	0	0	0	0	0	1	1	1	1	1	5	1	1	1	1	1	1	0	0	1	1	1	1	1	1	1
1	2	1	3	1	2	2	2	2	2	1	1	0	1	0	1	3	0	3	1	1	2	1	1	0	0	0	0	0	1	1	1	1	1	6	1	1	1	1	1	1	1	1	1	1	1	1	1	1	1
2	3	1	3	2	2	2	1	2	2	1	3	0	1	0	0	2	1	3	0	0	3	0	0	1	0	0	0	0	1	1	1	1	1	5	1	1	1	1	1	1	0	0	0	1	1	1	1	1	1
1	2	1	3	1	2	2	2	2	1	1	2	0	0	0	0	1	0	1	0	0	1	0	0	0	0	0	0	0	1	1	1	1	1	3	1	1	1	1	1	1	1	1	0	1	1	1	1	1	1
2	1	1	3	1	3	2	2	2	2	2	3	0	0	0	1	1	0	0	0	0	1	1	0	1	0	0	0	0	1	1	1	1	1	7	1	1	1	1	1	1	1	1	1	1	1	1	1	1	1
1	2	1	1	1	2	2	2	2	1	1	3	0	0	0	0	3	0	3	0	0	0	0	0	0	0	0	0	0	1	1	1	1	1	5	1	1	1	1	1	1	1	1	1	1	1	1	1	1	1
1	2	1	3	2	3	2	2	2	2	1	3	1	1	1	1	1	1	3	1	0	3	0	0	0	0	0	0	0	1	1	1	1	1	7	1	1	1	1	1	1	0	0	0	1	1	1	1	1	1
1	3	2	1	1	3	2	2	2	3	1	3	0	0	0	1	2	0	0	0	0	2	0	0	0	0	0	0	0	1	1	1	1	1	3	1	1	1	1	1	1	1	1	0	1	1	1	1	1	1
2	3	1	1	2	3	1	2	2	1	1	1	0	0	0	1	1	0	0	0	0	1	0	0	0	0	0	0	0	1	1	1	1	1	7	1	1	1	1	1	1	1	1	0	1	1	1	1	1	1
2	2	1	3	1	3	2	2	2	1	1	2	0	0	0	0	2	0	3	1	0	3	0	0	0	0	0	0	0	1	1	1	1	1	4	1	1	1	1	1	1	1	1	1	1	1	1	1	1	1
1	3	2	2	1	3	2	2	2	2	1	3	1	1	1	0	2	0	3	0	1	3	0	0	0	0	0	0	0	1	1	1	1	1	7	1	1	1	1	1	1	1	1	1	1	1	1	1	1	1
1	2	1	2	1	2	2	2	2	2	1	3	0	0	0	1	1	0	3	1	0	1	0	0	0	0	0	0	0	1	1	1	1	1	7	1	1	1	1	1	1	1	1	1	1	1	1	1	1	1
1	1	1	1	1	3	2	2	2	2	1	3	1	0	0	1	1	1	3	1	0	2	1	0	0	0	0	1	0	1	1	1	1	1	7	1	1	1	1	1	1	1	1	0	1	1	1	1	1	1
1	2	2	3	2	2	2	1	2	3	1	1	3	2	2	2	2	2	3	2	2	3	1	0	0	0	0	0	0	1	1	1	1	1	4	1	1	1	1	1	1	1	1	0	0	0	0	1	1	1
2	1	2	3	1	2	2	2	2	3	1	2	3	2	1	2	2	2	0	2	0	3	1	0	0	0	0	0	0	1	1	1	1	1	7	1	1	1	1	1	1	1	1	1	1	1	1	1	1	1
1	2	1	2	1	1	2	1	1	2	1	3	2	3	1	2	0	2	2	1	1	3	0	0	0	0	0	0	0	1	1	1	1	1	5	1	1	1	1	1	1	1	1	0	1	1	1	1	1	1
2	2	1	2	1	2	2	2	2	2	1	2	0	2	1	3	2	0	3	2	0	3	0	0	0	0	0	0	0	1	1	1	1	1	6	1	1	1	1	1	1	1	1	0	1	1	1	1	1	1
1	1	2	2	1	3	2	1	1	1	1	3	2	3	2	2	3	2	2	2	2	3	0	0	0	0	0	0	0	0	1	0	0	1	1	0	0	0	0	1	1	1	0	1	0	1	0	0	1	1
2	3	2	1	1	3	2	2	2	2	1	1	2	0	3	3	0	1	2	1	1	3	0	0	0	0	0	0	0	1	1	1	1	1	7	1	1	1	1	1	1	1	1	1	1	1	1	1	1	1
2	1	1	2	1	2	2	1	1	1	1	3	3	3	2	2	3	2	2	2	2	3	0	0	0	0	0	0	0	1	1	0	0	0	3	0	1	1	0	0	0	1	1	1	1	1	0	0	0	0
1	2	1	3	1	2	2	2	1	2	1	3	3	2	2	3	3	1	2	1	0	1	3	1	2	0	0	1	1	1	1	1	1	1	7	1	1	1	1	1	1	1	1	1	1	1	1	1	1	1
1	1	2	1	1	3	2	1	1	3	2	3	0	1	1	2	3	0	3	1	0	3	0	1	0	0	0	0	0	1	1	1	1	1	4	1	1	1	1	1	1	0	0	0	1	0	1	1	1	1
1	1	1	1	1	3	2	1	2	3	1	2	2	2	2	2	3	2	3	2	2	3	0	0	0	0	0	0	0	1	0	0	1	0	1	0	0	0	0	0	1	0	1	0	1	1	1	0	0	0
2	2	2	1	1	3	2	2	2	2	1	3	0	0	0	0	1	0	3	0	0	2	0	0	0	0	0	0	0	1	1	1	1	1	6	1	1	1	1	0	1	1	1	0	1	0	1	1	1	1
1	3	2	1	3	3	2	2	1	2	1	1	0	1	0	1	1	0	2	0	0	1	0	0	0	0	0	0	0	1	1	1	1	1	7	1	1	1	1	1	1	1	1	0	1	1	1	1	1	1
1	1	1	1	3	2	2	2	2	1	1	3	1	1	2	1	1	0	2	0	0	3	1	1	1	1	0	1	0	1	1	1	1	1	7	1	1	1	1	1	1	1	1	1	1	1	1	1	1	1
1	3	2	1	2	3	2	1	1	2	1	2	0	1	0	0	1	0	3	0	0	1	0	0	0	0	0	0	0	1	1	1	1	1	7	1	1	1	1	1	1	1	1	1	1	1	1	1	1	1
2	1	1	1	1	2	2	2	2	2	1	3	1	0	1	2	2	1	2	1	1	2	1	2	1	1	2	1	2	1	1	1	1	1	6	1	1	1	1	1	1	1	1	0	1	1	1	1	1	1
1	1	1	1	2	3	2	2	1	3	2	2	1	0	0	3	0	0	0	0	0	0	3	3	3	1	1	1	0	1	1	1	0	1	7	1	1	1	1	1	1	1	1	1	1	1	1	1	1	1
2	1	2	3	1	2	2	2	2	1	1	2	0	0	0	0	3	0	3	0	0	3	0	0	0	0	0	0	0	1	1	1	0	1	7	1	1	1	0	0	0	0	0	0	1	1	1	1	1	1
1	1	2	1	1	3	2	2	2	2	2	1	2	3	2	2	3	2	3	3	2	2	1	0	1	0	0	0	0	1	1	0	1	1	7	0	0	0	1	1	1	1	1	0	1	1	1	1	1	1
1	2	2	2	3	2	2	2	1	2	1	3	1	1	1	1	2	2	1	0	0	3	1	1	1	1	1	1	1	1	1	1	1	1	7	1	1	1	1	1	1	1	1	0	1	1	1	1	1	1
2	1	1	2	2	2	2	2	2	3	1	1	0	1	1	1	1	0	3	2	1	3	3	2	1	0	0	0	0	0	1	1	1	1	7	1	1	1	1	1	1	1	1	0	0	0	0	1	1	1
1	2	2	2	1	3	2	2	1	3	1	3	2	2	2	2	0	1	0	0	0	2	2	2	2	2	0	1	0	1	1	1	1	1	7	1	1	1	1	1	1	1	1	0	1	1	0	1	1	1
2	1	1	3	1	3	2	2	2	2	2	2	1	0	1	3	3	0	0	0	0	2	0	0	1	1	0	0	1	1	1	1	1	1	7	1	1	1	1	1	1	1	1	1	1	1	1	1	1	1
2	1	1	1	2	2	2	2	2	3	1	2	0	1	1	3	3	1	3	1	1	3	2	1	1	1	1	1	1	1	1	1	0	1	7	1	1	1	0	0	0	0	0	0	1	1	1	1	1	1
1	2	1	3	1	2	2	1	1	2	1	2	1	1	0	2	2	1	2	0	1	2	1	1	1	0	1	1	0	1	1	1	0	1	3	0	0	0	0	0	0	0	0	0	0	0	1	1	0	1
1	2	1	3	1	2	2	1	2	2	1	2	0	2	1	2	2	1	3	1	0	2	0	0	0	0	0	0	0	1	0	1	1	1	2	1	0	0	1	0	0	0	0	0	0	0	0	1	1	1
2	2	2	2	1	2	2	2	1	2	1	2	0	0	0	1	3	0	3	0	0	2	0	0	0	0	0	0	0	1	1	1	1	1	6	1	1	1	1	1	1	1	0	0	1	1	1	1	1	1
1	3	1	2	1	2	2	2	2	1	1	2	0	1	0	1	2	0	2	0	0	1	0	0	0	0	0	0	0	1	1	1	1	1	6	1	1	1	1	1	1	1	1	1	1	1	1	1	1	1
2	2	2	1	1	2	2	2	2	1	1	3	0	1	0	1	2	0	2	1	0	1	0	0	0	0	0	0	0	1	1	1	1	1	7	1	1	1	1	1	1	1	1	0	1	1	1	1	1	1
1	1	2	1	1	2	2	2	2	2	1	3	1	1	1	2	2	0	3	1	1	1	1	1	1	1	0	0	0	1	1	1	1	1	6	1	1	1	1	1	1	1	1	1	1	1	1	1	1	1
2	2	1	1	1	3	2	2	2	1	1	3	0	1	0	1	1	0	3	0	0	0	0	0	0	0	0	0	0	1	1	1	1	1	7	1	1	1	1	1	1	1	1	1	1	1	1	1	1	1
2	1	1	1	1	3	2	2	2	2	2	3	1	1	1	2	0	0	3	0	0	1	2	0	0	0	0	0	1	1	1	1	1	1	7	1	1	1	1	1	1	1	1	0	1	1	1	1	1	1
2	1	1	1	2	2	2	2	1	2	1	3	0	0	0	0	3	0	0	0	0	1	0	0	0	0	0	0	0	1	1	1	1	1	7	1	1	1	1	1	1	1	1	0	1	1	1	1	1	1
2	2	1	1	1	2	2	2	1	1	1	3	0	0	0	0	0	0	0	0	0	1	0	0	0	0	0	0	0	1	1	1	1	1	7	1	1	1	1	1	1	1	1	0	1	1	1	1	1	1
2	1	1	3	2	2	2	2	2	1	1	3	0	0	0	0	0	0	0	0	0	1	0	0	0	0	0	0	0	1	1	1	1	1	6	1	1	1	1	1	1	1	1	1	1	1	1	1	1	1
2	3	1	3	1	3	2	2	2	2	1	2	1	0	0	1	3	1	1	0	0	2	1	1	1	1	1	2	2	1	1	1	1	1	3	1	1	1	1	1	1	1	1	1	1	1	1	1	1	1
2	4	2	2	2	2	2	2	2	2	2	2	1	0	1	1	1	1	3	1	1	2	1	1	0	0	0	0	1	1	1	1	1	1	7	1	1	1	1	1	1	1	1	1	1	1	1	1	1	1
1	2	2	3	1	3	2	2	2	2	2	2	0	1	1	1	1	0	2	3	1	3	1	0	0	1	1	0	0	1	1	1	1	1	7	1	1	1	1	1	1	1	1	1	1	1	1	1	1	1
2	4	2	2	2	2	2	1	2	2	1	2	0	2	1	2	3	0	3	1	1	2	1	0	0	1	0	0	0	1	0	0	0	1	7	1	1	1	1	1	0	0	0	0	0	1	1	1	1	1
2	2	2	2	1	2	2	1	2	2	1	3	0	1	0	1	1	0	3	0	1	2	1	0	0	0	0	1	0	1	1	0	0	1	7	1	1	1	1	1	0	0	0	0	1	1	1	1	1	1
1	3	1	2	1	2	1	1	2	2	1	3	0	2	0	1	1	0	3	1	0	2	0	0	1	1	0	1	0	1	1	1	0	1	7	1	1	1	1	1	0	0	0	0	1	1	1	1	1	1
1	4	1	1	1	1	2	2	1	2	2	2	0	1	1	2	3	1	3	0	1	2	0	0	1	0	0	0	0	1	1	1	1	1	7	1	1	1	1	1	1	1	1	1	1	1	1	1	1	1
1	1	1	2	2	2	2	2	1	2	1	2	0	1	0	1	2	0	3	0	0	2	0	0	0	0	0	0	0	1	1	1	1	1	7	1	1	1	1	1	1	1	1	1	1	1	1	1	1	1
1	3	1	1	2	2	2	1	1	2	1	3	0	1	0	1	3	0	3	1	0	2	0	0	0	0	0	0	0	1	1	1	1	1	7	1	1	1	1	1	1	1	1	1	1	1	1	1	1	1
2	3	2	1	1	3	1	2	2	2	1	3	0	0	1	0	3	0	3	1	0	2	1	1	1	1	1	0	0	1	1	1	1	1	3	1	1	1	1	1	1	1	1	0	1	1	1	1	1	1
1	2	1	1	1	3	2	2	2	2	1	1	0	0	0	1	2	0	3	0	0	2	1	0	0	0	0	0	0	1	1	1	1	1	4	1	1	1	1	1	1	1	1	1	1	1	1	1	1	1
1	3	1	1	1	2	2	2	2	2	2	2	1	1	1	1	2	1	2	0	0	2	0	0	0	0	0	0	0	1	1	1	1	1	5	1	1	1	1	1	1	1	1	1	1	1	1	1	1	1
2	4	1	2	2	3	2	2	2	2	1	3	0	1	1	0	2	2	3	0	0	2	3	3	3	2	2	2	3	1	1	1	1	1	3	1	1	1	1	1	1	1	1	1	1	1	1	1	1	1
1	3	1	1	1	3	2	2	2	2	1	3	1	1	0	1	3	0	3	0	0	2	0	0	0	0	0	0	0	1	1	1	1	1	6	1	1	1	1	1	1	1	0	1	1	1	1	1	1	1
1	3	1	2	1	3	1	2	2	2	1	3	0	1	0	1	2	0	0	0	0	2	0	0	0	0	0	0	0	1	1	1	1	1	5	1	1	1	1	1	1	1	1	1	1	1	1	1	1	1
2	2	1	1	1	3	2	2	1	2	1	3	0	1	0	1	1	0	0	0	0	0	0	0	0	0	0	0	0	1	1	1	1	1	7	1	1	1	1	1	1	1	1	1	1	1	1	1	1	1
2	2	2	3	1	2	1	2	1	3	1	2	2	2	1	3	3	2	3	3	2	3	0	0	0	0	0	0	0	1	1	1	1	1	5	1	1	1	1	1	1	1	1	1	1	1	1	1	1	1
2	1	1	1	1	2	2	1	1	3	2	3	2	2	2	2	1	2	3	1	0	3	1	1	3	2	1	0	3	1	1	1	1	1	7	1	1	1	1	1	1	0	1	1	1	1	1	1	1	1
2	1	1	2	2	3	1	1	2	2	2	3	3	3	3	2	3	0	1	1	1	2	1	0	1	2	0	0	0	1	1	1	1	1	7	1	1	1	1	1	1	1	1	0	1	1	1	1	1	1
2	1	2	1	1	3	2	2	2	2	1	3	3	1	1	3	3	0	1	3	1	1	0	0	0	0	0	0	0	1	1	1	1	1	7	1	1	1	1	1	1	1	1	0	1	1	1	1	1	1
1	4	1	3	2	2	2	2	2	2	1	3	1	2	3	3	1	1	3	3	1	1	0	0	0	0	0	0	0	0	0	0	0	0	5	0	0	0	0	0	0	0	0	0	0	0	0	0	1	0
1	2	1	2	1	2	1	1	2	1	1	2	2	3	2	3	3	1	2	2	2	3	0	0	0	0	0	0	0	1	1	0	0	0	5	0	1	0	0	1	1	0	1	1	0	1	0	0	1	0
1	3	2	1	1	2	2	2	1	1	1	3	3	3	2	3	2	2	2	2	2	2	1	1	1	1	1	1	1	1	1	1	1	1	7	1	1	1	1	1	1	1	1	0	1	1	1	1	1	1
1	4	2	3	1	3	1	2	1	2	2	2	2	2	2	2	2	2	2	3	2	3	1	0	0	0	0	0	0	1	1	1	1	1	7	1	1	1	1	1	1	1	1	1	1	1	1	1	1	1
2	3	2	1	1	2	2	2	1	3	1	2	0	2	1	2	2	1	3	1	1	2	0	0	0	0	0	0	0	1	1	1	1	1	6	1	1	1	1	1	1	1	1	1	1	1	1	1	1	1
1	4	1	1	1	3	2	2	2	1	1	3	0	0	0	0	2	0	2	0	0	2	0	0	0	0	0	0	0	1	1	1	1	1	7	1	1	1	1	1	1	1	1	0	1	1	1	1	1	1
1	2	1	1	1	3	1	2	2	2	1	3	0	1	0	1	1	0	0	1	0	2	0	0	0	0	0	0	0	1	1	1	1	1	4	1	1	1	1	1	0	1	0	1	1	1	1	1	1	1
2	2	1	2	1	3	2	2	2	2	1	3	2	0	1	1	2	1	3	2	0	2	1	2	1	3	1	0	0	1	1	1	1	1	7	1	1	1	1	1	1	1	1	0	1	1	1	1	1	1
1	3	2	1	1	2	2	1	2	2	1	3	1	2	0	2	3	0	3	1	1	2	0	0	0	0	0	0	0	1	1	1	1	1	7	1	1	1	1	1	1	0	0	0	1	1	1	1	1	1
2	1	2	1	3	2	2	2	2	2	1	3	0	0	0	1	3	0	3	1	0	2	0	0	0	0	0	0	0	1	1	1	1	1	7	1	1	1	1	1	1	0	1	0	1	1	1	1	1	1
2	3	2	1	1	2	2	2	2	1	1	3	0	3	1	1	1	1	3	1	0	1	0	0	0	0	0	0	0	1	1	1	1	1	7	1	1	1	1	1	1	1	1	1	1	1	1	1	1	1
2	2	1	1	1	2	2	2	2	2	1	2	0	0	0	0	3	0	3	1	0	2	0	0	0	0	0	0	0	1	1	1	1	1	7	1	1	1	1	1	1	1	0	0	1	1	1	1	1	1
2	1	2	2	1	2	2	2	2	2	1	3	1	2	0	2	3	0	3	1	1	2	0	0	0	0	0	0	0	1	1	1	1	1	7	1	1	1	1	1	1	0	0	1	1	1	1	1	1	1
2	3	2	1	2	3	2	1	1	1	1	3	0	1	0	1	0	0	0	0	0	0	0	0	0	0	0	0	0	1	1	1	1	1	7	0	0	1	1	0	0	1	1	1	0	0	1	1	1	1
1	2	1	2	1	2	2	2	2	2	2	1	1	1	1	1	2	1	2	0	0	2	0	0	0	0	0	0	0	1	1	1	1	1	7	1	1	1	1	1	1	1	1	0	1	1	1	1	1	1
2	3	1	1	1	2	2	2	2	1	1	3	2	0	0	0	1	0	0	0	0	0	0	0	0	0	0	0	0	1	1	1	1	1	5	1	1	1	1	1	1	1	1	1	1	1	1	1	1	1
2	1	1	1	1	2	2	2	2	2	1	3	0	1	0	1	2	0	2	0	0	2	0	0	0	0	0	0	0	1	1	1	1	1	7	1	1	1	1	1	1	1	1	1	1	1	1	1	1	1
1	2	1	3	1	3	1	2	2	2	1	3	1	1	1	1	1	1	2	1	0	1	0	0	0	0	0	0	0	1	1	1	1	1	7	1	1	1	1	1	1	1	0	0	1	1	1	1	1	1
1	2	2	1	1	2	2	2	1	3	2	2	0	0	0	2	0	0	1	1	0	3	2	2	1	1	1	2	0	1	1	1	1	1	4	1	1	1	1	1	1	1	1	1	1	1	1	1	1	1
1	2	2	1	1	2	2	1	2	2	2	3	0	0	1	1	1	0	3	1	0	1	0	0	0	0	0	0	0	1	1	1	1	1	7	1	1	1	1	1	1	1	1	1	1	0	0	1	1	1
2	2	2	1	2	3	2	2	2	2	2	3	0	0	0	1	0	0	3	0	0	3	0	0	0	0	0	0	0	1	1	1	1	1	7	1	1	1	0	0	1	0	1	0	1	1	1	1	1	1
2	3	1	1	1	2	2	1	1	2	2	2	0	1	0	1	3	0	3	0	0	1	0	0	0	0	0	0	0	1	1	1	1	1	7	1	1	1	1	1	1	1	1	1	1	1	1	1	1	1
1	3	2	2	1	2	2	2	2	2	1	3	1	2	0	2	3	0	3	1	1	2	0	0	0	0	0	0	0	1	1	1	1	1	7	1	1	1	1	1	1	0	0	1	1	1	1	1	1	1
2	2	1	1	1	3	2	2	1	3	2	3	0	2	0	3	3	0	3	0	0	1	0	0	0	0	0	0	0	0	0	1	1	1	3	1	1	1	1	1	1	1	1	1	0	0	0	1	0	0
2	2	1	1	1	3	2	2	1	2	2	2	0	1	1	1	2	0	3	0	0	3	1	0	1	1	0	0	0	1	1	1	1	1	7	1	1	1	1	0	0	1	1	1	1	0	1	1	1	1
2	2	1	2	1	2	2	2	2	2	1	2	0	1	1	1	3	1	3	3	1	3	0	0	0	0	0	0	0	1	1	1	1	1	6	1	1	1	1	1	1	1	1	1	1	1	0	1	1	1
1	4	1	1	1	3	1	2	1	2	1	3	0	2	0	0	2	0	0	0	0	2	0	0	0	0	0	0	0	1	1	1	1	1	6	1	1	1	1	1	1	1	1	1	1	1	1	1	1	1
2	2	1	2	1	3	2	2	2	2	1	2	0	1	1	2	0	3	0	0	0	1	1	3	1	1	1	1	1	1	1	1	1	1	2	1	1	1	1	1	1	1	1	1	1	1	1	1	1	1
2	2	2	2	1	1	2	2	1	3	1	2	1	1	1	1	3	0	3	0	0	2	1	0	0	0	1	0	0	1	1	1	1	1	7	1	1	1	1	0	0	0	0	0	1	1	1	1	1	1
1	2	1	1	1	3	2	2	1	2	2	2	0	1	0	0	1	0	1	0	0	1	0	1	1	1	1	0	0	1	1	1	1	1	7	1	1	1	1	1	1	1	1	0	0	0	0	1	1	1
2	1	1	2	1	1	2	2	1	2	2	1	0	0	0	1	0	0	0	0	0	2	0	0	0	0	0	0	0	1	1	1	1	1	7	1	1	1	1	1	1	1	1	1	1	1	0	1	1	1
2	3	1	3	2	3	2	2	2	1	2	2	0	0	0	0	1	0	1	0	0	1	0	0	0	0	0	0	0	1	1	1	1	1	4	1	0	0	1	0	0	0	0	0	0	0	0	1	1	1
2	1	2	3	1	1	2	2	1	1	1	3	0	2	0	0	1	0	0	0	0	0	0	0	0	0	0	0	0	1	1	1	1	1	7	1	0	1	1	1	1	0	0	0	0	0	0	1	1	1
1	1	1	1	2	1	2	2	1	3	1	1	2	2	2	3	1	1	3	0	0	0	0	0	0	0	0	0	0	1	1	1	1	1	7	1	1	1	1	1	1	1	1	1	1	1	1	1	1	1
1	1	1	1	1	2	2	2	2	2	1	2	0	1	0	2	3	1	3	0	0	1	0	0	0	0	0	0	0	0	1	1	1	1	3	0	0	1	1	1	1	1	1	0	0	1	0	1	1	1
1	4	2	2	1	2	2	2	2	3	2	2	2	2	2	3	0	0	0	0	0	3	1	1	1	1	1	0	1	1	1	1	1	1	7	0	0	0	1	0	0	0	0	0	1	1	1	1	1	1
1	1	2	3	1	2	2	2	2	3	2	2	0	1	1	2	3	2	3	2	1	3	2	2	2	1	1	1	0	1	1	1	0	1	7	1	0	0	1	0	1	0	0	0	0	0	0	1	1	1
2	4	1	1	2	2	2	2	2	2	2	3	0	0	0	0	0	0	0	0	0	1	0	0	0	0	0	0	0	1	1	1	1	1	7	1	1	1	1	1	1	1	1	1	1	1	1	1	1	1
2	2	2	1	1	2	2	2	1	2	2	2	1	2	1	0	0	0	2	0	0	3	0	0	0	0	1	1	0	1	1	1	1	1	5	1	0	0	1	1	1	1	1	0	1	1	1	1	1	1
1	1	2	1	1	2	2	2	2	2	2	2	1	1	0	2	3	0	3	0	0	1	0	0	0	0	0	0	0	1	1	1	1	1	7	1	1	1	1	1	1	1	1	0	1	1	1	1	1	1
2	1	2	2	2	2	2	2	1	3	1	2	0	1	0	1	3	0	2	0	0	2	1	1	1	0	0	0	0	1	1	1	1	1	7	1	1	1	1	1	1	1	1	0	1	1	1	1	1	1
2	2	2	3	1	1	2	2	2	2	1	3	0	2	0	1	3	0	2	0	0	2	0	0	0	0	0	0	0	1	1	1	1	1	7	1	1	1	1	1	1	1	1	0	1	1	1	1	1	1
1	2	1	1	1	1	2	2	1	2	2	2	1	2	1	1	1	0	0	0	0	1	0	0	0	0	0	0	0	1	1	1	1	1	7	1	1	1	1	1	0	0	0	1	1	1	1	1	1	1
2	4	1	1	1	1	2	2	2	1	2	1	0	0	0	1	0	0	0	1	0	3	0	0	0	0	0	0	0	0	1	1	1	1	7	1	1	1	1	1	1	1	1	1	0	1	0	1	1	1
1	3	1	1	2	1	2	2	1	2	1	2	3	0	0	1	0	0	0	0	0	1	0	0	0	0	0	0	0	1	1	1	1	1	7	1	1	1	1	1	1	1	1	1	0	0	0	1	1	1
2	1	1	1	3	1	2	2	2	1	2	3	0	1	0	0	1	0	0	0	0	1	1	0	0	0	0	0	0	1	1	1	1	1	3	0	1	1	1	0	0	0	0	0	1	1	0	1	1	0
1	2	1	3	1	2	2	2	2	3	1	3	0	0	0	0	3	0	3	0	0	1	0	0	0	0	0	0	0	1	1	1	1	1	7	1	1	1	1	1	1	1	1	1	1	1	1	1	1	1
1	2	1	2	1	3	1	2	2	1	1	3	0	1	0	1	1	0	0	0	0	2	0	0	0	0	0	0	0	1	1	1	1	1	7	0	0	0	1	1	1	0	0	1	1	1	1	1	1	1
2	1	2	2	2	2	2	2	2	2	1	3	0	0	0	0	0	0	2	0	0	1	0	0	0	0	0	0	0	1	1	1	1	1	7	1	1	1	1	1	1	1	1	0	1	1	1	1	1	1
1	2	2	3	1	2	2	2	2	2	1	2	1	1	0	1	1	0	2	1	0	2	0	0	0	0	0	0	0	1	1	1	1	1	7	1	1	1	1	1	1	1	1	1	1	1	1	1	1	1
2	1	1	1	2	3	1	2	1	2	1	2	1	0	0	2	0	0	0	0	0	2	1	1	0	0	0	0	0	1	1	0	1	1	7	1	0	0	1	1	0	1	1	1	1	1	1	1	1	1
1	2	1	2	1	1	1	1	2	1	1	1	1	1	1	1	2	2	2	1	1	2	1	1	1	1	1	1	1	0	0	0	0	1	5	1	1	1	0	0	0	0	0	0	0	0	0	0	0	1
1	3	1	1	1	2	2	2	2	3	2	1	0	1	0	0	2	0	3	0	0	1	0	0	0	0	0	0	0	1	0	1	1	1	7	1	1	1	1	1	1	1	1	1	1	1	1	1	1	1
2	3	1	1	1	2	2	2	2	2	2	2	0	0	0	0	0	0	0	0	0	0	0	0	0	0	0	0	0	1	1	1	1	1	7	0	1	1	1	0	0	0	0	0	1	1	1	1	1	1
2	4	1	1	1	3	2	2	2	2	1	3	0	0	0	1	0	0	0	0	0	2	0	0	0	0	0	0	0	1	1	1	1	1	7	1	0	1	1	1	1	1	1	0	1	1	1	1	1	1
2	1	1	1	1	1	2	2	1	3	2	3	0	3	0	1	0	0	0	0	0	2	0	0	0	0	0	0	0	1	1	1	1	1	5	1	0	0	1	0	1	1	1	1	1	1	1	1	1	1
1	2	2	3	1	2	2	2	2	3	1	3	0	0	0	1	0	1	0	1	0	2	0	0	0	0	0	0	0	1	0	0	1	1	7	1	1	1	1	1	1	0	1	0	1	0	0	1	1	1
2	3	2	2	2	2	2	2	1	1	1	2	1	2	1	2	2	1	2	1	0	1	1	1	1	1	1	1	1	1	1	1	1	1	7	1	1	1	1	1	1	1	1	1	1	1	1	1	1	1
2	3	1	1	2	2	2	2	1	3	2	1	1	2	1	1	0	0	3	0	0	2	1	1	0	0	0	1	0	1	1	1	1	1	7	1	1	1	1	1	1	1	1	1	1	1	1	1	1	1
1	2	2	1	3	2	2	2	1	3	2	2	0	0	0	1	2	0	3	1	0	0	0	0	0	0	0	0	0	1	1	1	1	1	7	1	1	1	1	1	1	1	1	1	1	1	1	1	1	1
1	3	2	1	1	1	2	2	1	3	2	2	3	2	2	3	3	2	3	3	1	3	1	1	0	0	0	0	0	0	0	0	0	0	5	0	0	0	0	0	0	0	0	0	0	0	0	0	1	0
1	3	1	3	1	1	2	1	1	3	2	2	0	2	0	2	1	0	2	1	0	1	1	0	0	0	0	0	0	1	1	1	1	1	7	0	1	1	1	0	0	0	0	0	0	0	0	1	1	0
1	3	2	1	2	1	2	2	2	1	2	3	0	1	0	3	3	0	0	0	0	3	0	0	0	0	0	0	0	1	1	1	1	1	7	1	0	0	1	1	0	0	0	0	0	1	0	1	1	1
1	1	2	2	1	1	1	1	2	1	1	3	0	0	0	0	2	0	0	0	0	2	0	0	0	0	0	0	0	1	1	1	1	1	5	1	1	1	1	1	1	1	1	1	1	1	1	1	1	1
1	1	2	2	2	1	1	2	2	1	2	3	0	0	0	0	1	0	1	0	0	1	0	0	0	0	0	0	0	1	1	1	1	1	7	1	1	1	1	1	1	1	1	1	1	1	1	1	1	1
1	3	2	2	1	1	2	2	2	2	2	2	2	2	1	1	2	1	1	0	1	1	0	0	0	0	0	0	0	1	1	0	1	1	7	1	1	1	1	1	1	1	1	1	0	0	0	1	1	1
1	3	1	2	1	1	2	2	1	1	2	3	0	0	0	0	1	0	3	0	0	1	0	0	0	0	0	0	0	1	1	0	1	1	7	1	1	1	1	1	1	1	1	0	1	1	1	1	1	1
1	3	1	1	1	3	1	2	2	3	2	1	2	2	2	2	2	2	2	2	2	2	1	1	1	1	1	2	0	1	0	1	0	1	7	1	1	1	1	1	1	1	0	0	0	0	0	1	1	1
2	1	1	3	1	1	2	2	2	3	1	1	0	0	0	1	3	0	3	0	2	0	0	0	1	0	0	0	0	1	1	1	1	1	7	1	1	1	1	1	1	0	1	1	1	1	0	1	1	1
2	2	1	1	2	1	2	2	2	1	2	2	0	0	1	2	1	0	0	0	0	3	0	0	0	0	0	0	0	1	1	1	1	1	7	0	0	0	1	1	1	1	1	1	1	1	1	1	1	1
2	4	2	2	1	1	2	2	1	2	1	2	1	1	1	1	3	0	2	1	1	2	0	0	0	0	0	0	0	1	1	1	1	1	7	1	1	1	1	1	1	1	1	1	0	1	1	1	1	1
2	4	2	1	2	1	2	2	2	1	2	3	0	0	0	0	1	0	1	0	2	1	1	1	1	0	0	0	1	1	1	1	1	1	7	1	1	1	1	1	1	1	1	1	1	0	0	1	1	1
2	2	1	1	1	1	2	2	2	1	1	2	0	1	0	1	1	1	2	1	0	2	1	0	0	0	0	0	0	1	1	0	1	1	0	1	1	1	1	1	1	1	1	1	1	1	1	1	1	1
1	3	2	2	1	2	2	2	1	2	2	2	2	2	1	0	1	0	0	0	0	1	0	0	0	0	0	0	0	1	1	1	1	1	7	1	1	1	1	1	1	1	1	1	0	0	0	1	1	1
2	1	2	1	1	1	2	1	1	2	2	3	2	1	0	0	0	0	3	1	1	3	1	1	1	1	1	1	1	1	1	1	1	1	7	1	1	1	1	1	1	1	1	1	1	1	1	1	1	1
2	3	2	1	1	1	2	2	1	1	1	3	0	1	0	1	2	0	3	0	0	1	0	0	0	0	0	0	0	1	1	1	1	1	7	1	1	1	1	1	1	1	1	1	1	1	1	1	1	1
1	4	1	1	1	3	2	2	1	2	1	3	0	1	0	0	2	0	3	0	0	0	0	0	0	0	0	0	0	1	1	1	1	1	7	1	1	1	1	1	1	1	1	0	0	0	1	1	1	1
2	1	2	1	2	2	1	2	1	2	2	1	0	1	0	1	1	0	1	0	0	1	0	0	0	0	0	0	0	0	1	0	1	1	7	0	0	1	1	0	0	0	0	0	1	1	1	1	1	1
2	1	1	1	1	2	2	2	1	3	2	2	0	2	0	2	2	0	3	1	0	3	1	1	1	1	1	1	1	1	1	1	1	1	7	1	1	1	1	1	1	1	1	0	0	0	0	1	1	0
1	2	2	1	1	2	2	2	1	1	2	2	0	1	0	0	2	0	1	0	0	0	0	0	0	0	0	0	0	1	1	1	1	1	5	1	1	1	1	1	1	1	1	0	1	1	1	1	1	1
1	1	2	1	1	1	2	2	1	2	2	3	0	1	0	1	1	0	2	0	1	3	0	0	0	0	0	0	0	1	1	1	1	1	7	1	1	1	1	1	1	1	1	1	1	1	0	1	1	1
1	1	2	3	1	1	2	2	1	1	1	3	0	0	0	0	3	0	0	0	0	1	0	0	0	0	0	0	0	1	1	1	1	1	7	1	1	1	1	1	1	1	1	1	1	1	1	1	1	1
2	1	1	2	2	1	2	2	1	1	1	3	0	0	0	0	2	0	0	0	0	1	0	2	2	0	0	0	0	1	1	1	1	1	6	1	1	1	1	1	1	1	1	1	1	1	1	1	1	1
2	3	2	2	1	1	2	2	1	2	1	3	0	3	0	0	0	0	0	0	0	3	0	0	0	0	0	0	0	1	1	1	1	1	6	1	1	1	1	1	1	1	1	1	1	1	1	1	1	1
1	4	2	2	1	1	1	1	1	2	1	3	0	0	0	1	1	0	3	1	0	1	0	0	0	0	1	0	0	1	1	1	1	1	7	1	1	1	1	1	1	1	1	1	1	1	1	1	1	1
1	2	2	2	1	1	2	2	1	1	1	3	0	1	0	0	3	0	3	0	0	3	1	0	0	0	0	0	0	1	1	1	1	1	7	1	1	1	1	1	1	1	1	1	1	1	1	1	1	1
2	3	1	2	1	1	2	2	1	1	1	2	0	3	1	2	1	1	0	0	0	2	0	1	1	0	0	0	0	1	0	1	1	1	7	1	0	1	1	1	1	1	1	0	1	1	1	1	1	1
2	4	1	1	1	1	2	2	1	1	1	3	0	0	0	0	1	0	2	0	0	1	0	0	0	0	0	0	0	1	1	1	1	1	7	1	1	1	1	1	0	1	1	1	1	1	1	1	1	1
2	2	1	2	1	1	2	2	2	2	2	3	0	0	0	0	1	0	3	0	0	3	0	0	0	0	0	0	0	1	1	1	1	1	7	1	1	1	1	1	1	1	1	1	1	1	1	1	1	1
1	2	2	1	3	1	1	1	1	2	2	3	0	0	0	0	0	0	0	0	0	2	1	0	2	0	0	1	0	1	1	1	1	1	7	1	1	1	1	1	1	1	1	1	1	0	1	1	1	1
1	3	1	2	1	3	2	2	1	2	1	2	1	0	1	2	1	2	2	0	0	2	1	1	1	1	1	1	1	1	1	1	1	1	6	1	1	1	1	1	1	1	1	0	1	0	1	1	1	1
2	2	1	1	1	2	2	2	2	3	2	2	0	2	0	1	1	0	3	0	0	3	0	0	0	0	0	0	0	1	1	0	1	1	7	1	1	1	1	1	0	1	1	1	1	1	1	1	1	1
2	3	1	3	1	2	2	2	1	1	1	3	0	3	0	2	1	0	0	1	0	0	0	0	0	0	0	0	0	1	1	1	1	1	7	0	1	1	1	1	0	0	0	0	1	1	1	1	1	0
2	2	1	2	2	2	2	2	1	1	1	3	0	3	0	2	0	0	0	0	0	1	0	0	0	0	0	0	0	1	1	1	1	1	7	1	1	1	1	1	1	0	1	0	1	1	1	1	1	1
2	1	1	2	1	2	2	1	2	2	2	3	2	2	2	2	3	2	2	2	2	2	1	1	2	1	1	0	0	1	1	0	1	1	7	1	1	1	1	0	0	0	0	0	1	0	0	1	1	0
1	2	1	1	1	3	2	2	1	3	1	3	2	2	1	2	3	1	3	2	1	0	2	2	2	1	1	0	0	0	0	0	0	0	5	0	0	0	0	0	0	0	0	0	0	0	0	0	1	0
2	1	2	2	1	3	2	2	1	1	1	3	0	0	0	0	3	0	3	0	0	1	0	0	0	0	0	0	0	1	1	1	1	1	7	1	1	1	1	1	1	1	1	1	1	1	1	1	1	1
1	1	2	2	3	3	2	2	2	3	1	3	2	2	1	2	3	2	3	2	2	3	1	1	1	0	0	0	1	0	0	0	0	0	5	0	0	0	0	0	0	0	0	0	0	0	0	0	1	0
2	2	1	1	1	2	1	2	2	3	1	1	0	1	0	0	0	0	0	0	0	2	1	1	1	1	1	0	1	1	1	1	1	1	7	0	1	0	0	0	0	0	0	0	1	1	1	1	1	1
2	2	1	1	1	2	2	2	2	1	1	3	0	0	0	0	3	0	1	2	0	1	0	0	0	0	0	0	0	1	0	1	1	1	7	1	1	1	1	1	1	1	1	1	1	1	1	1	1	1
2	2	1	1	1	3	2	2	2	1	2	2	0	2	0	0	1	0	3	0	0	2	0	0	0	0	0	0	0	1	1	1	1	1	5	1	1	1	1	1	1	1	1	1	0	0	0	1	1	1
1	3	2	2	2	3	2	2	1	2	1	2	0	2	0	2	0	0	2	0	0	2	1	0	0	0	0	0	0	1	1	1	1	1	5	1	1	1	1	1	1	1	1	1	0	0	0	1	1	1
2	4	1	3	1	2	2	2	1	3	2	2	2	2	2	2	1	1	1	0	0	3	0	0	0	0	0	0	0	1	1	1	1	1	0	1	1	1	1	1	1	1	1	1	1	1	1	1	1	1
1	1	1	1	1	3	2	1	1	1	1	2	0	0	0	0	1	0	3	0	0	0	0	0	0	0	0	0	0	1	1	0	0	1	6	1	1	0	1	0	0	0	1	1	0	0	0	1	1	1
2	1	1	3	1	1	2	2	1	1	1	2	0	2	0	1	2	1	2	1	0	2	0	0	0	0	0	0	0	1	1	1	1	1	5	1	1	1	1	1	0	1	1	0	1	1	1	1	1	1
2	2	1	3	1	1	2	2	1	1	1	3	0	1	0	0	0	1	1	0	0	2	0	0	1	0	0	2	1	1	0	1	1	1	7	1	1	1	1	1	1	1	1	0	1	1	1	1	1	1
2	3	1	2	1	3	2	2	2	2	2	3	1	1	0	2	0	0	0	0	0	2	0	0	0	0	0	0	0	1	1	1	1	1	7	1	1	1	1	1	1	1	1	1	1	1	1	1	1	1
1	1	1	2	2	2	2	2	2	1	1	3	0	1	0	0	2	0	2	0	0	1	0	0	0	0	0	0	0	1	1	1	1	1	6	1	1	1	0	1	1	1	0	0	1	1	1	1	1	1
1	3	1	2	1	2	1	2	2	1	1	3	0	1	0	0	1	0	2	0	0	1	0	0	0	0	0	0	0	1	1	1	1	1	7	1	1	1	1	0	1	0	0	1	1	1	1	1	1	0
2	2	1	1	1	3	2	2	2	2	1	3	0	0	0	0	2	0	2	0	0	3	0	0	0	0	0	0	0	1	1	1	1	1	7	1	1	1	1	0	0	0	0	1	1	1	1	1	1	1
2	2	1	2	1	3	2	2	2	1	2	2	0	0	0	0	0	0	3	0	0	2	0	0	0	0	0	0	0	0	1	1	1	1	6	1	1	1	1	1	1	1	1	1	1	1	1	1	1	1
1	2	1	2	1	1	2	2	1	1	2	3	0	0	0	0	0	0	0	0	0	0	0	0	0	0	0	0	0	1	1	1	1	1	7	1	1	1	1	1	1	1	1	1	1	1	1	1	1	1
2	4	2	3	1	3	2	2	1	1	1	3	1	1	0	2	2	1	2	1	1	1	0	0	1	0	0	1	1	1	1	1	1	1	5	1	1	1	1	1	1	1	1	0	1	1	1	1	1	1
2	3	1	1	1	1	2	2	1	1	2	3	0	0	0	0	3	0	3	0	0	1	0	0	0	0	0	0	0	1	1	1	1	1	7	1	1	1	1	1	1	1	1	1	1	1	1	1	1	1
2	4	2	3	1	1	2	2	2	3	2	1	3	3	2	3	3	2	3	2	2	3	0	1	0	0	0	0	0	1	1	0	0	1	6	0	1	1	0	1	0	0	1	0	0	1	0	0	1	1
2	2	2	2	1	1	2	2	1	2	1	3	1	1	1	1	1	1	1	1	0	2	0	0	0	0	0	0	0	1	1	1	1	1	7	1	1	1	1	1	1	1	1	1	0	1	1	1	1	1
1	2	1	2	1	3	2	2	1	3	1	2	2	2	1	2	2	1	3	1	2	3	0	0	0	0	2	0	0	0	1	0	0	0	4	1	0	0	1	1	1	1	0	0	0	1	0	0	1	0
1	3	2	3	2	3	2	1	1	2	2	2	0	0	2	2	1	0	2	2	1	3	2	0	0	1	1	0	1	1	1	1	0	1	7	1	1	1	1	1	1	1	1	1	1	1	1	1	1	1
2	2	1	3	3	3	2	2	1	3	2	2	0	1	0	1	0	0	0	0	1	3	0	0	0	0	1	0	0	1	1	1	1	1	7	1	1	1	1	1	1	1	1	1	1	1	1	1	1	1
1	1	2	1	1	3	2	2	2	1	1	3	0	2	0	0	0	0	0	0	0	0	0	0	0	0	0	0	0	1	0	0	1	0	7	1	1	1	1	0	0	0	0	0	1	1	1	1	1	0
2	1	1	1	2	3	2	2	2	2	1	3	0	2	1	1	3	0	0	0	0	1	0	0	0	0	0	0	0	1	1	1	1	1	0	0	0	1	0	0	0	0	0	0	0	0	0	1	1	0
1	2	1	1	1	3	2	2	2	3	2	2	1	0	1	2	2	1	0	1	0	3	0	0	0	0	0	0	0	1	1	1	0	1	7	1	1	1	0	0	1	1	1	0	1	1	1	1	1	1
2	2	2	1	1	2	2	2	1	2	1	3	0	0	0	0	0	0	1	2	0	2	0	0	0	0	0	0	0	1	0	1	1	1	7	1	1	1	1	1	1	1	1	1	1	1	1	1	1	1
2	1	1	1	2	3	2	2	1	2	2	2	0	1	0	1	1	0	0	0	0	1	0	0	0	0	0	0	0	1	1	1	1	1	5	1	1	1	1	1	1	1	1	1	1	1	1	1	1	1
2	2	2	3	1	1	2	2	1	1	1	3	0	1	0	0	2	0	0	1	0	1	1	0	0	0	0	0	0	1	1	1	1	1	6	1	1	1	1	1	1	1	1	0	1	1	1	1	1	1
2	2	1	2	2	1	2	1	1	2	2	2	0	1	0	1	1	1	1	0	0	1	0	1	1	1	0	0	0	1	1	1	1	1	5	1	1	0	1	1	1	1	1	0	1	1	1	1	1	1
2	4	1	2	1	1	2	2	1	2	2	3	0	1	1	1	2	0	2	0	0	2	0	0	0	0	0	0	0	1	1	1	1	1	7	1	1	1	1	1	1	1	0	0	1	0	0	1	1	1
1	2	1	2	1	2	1	2	2	2	1	1	1	2	2	3	3	2	3	1	2	3	2	2	0	1	0	1	1	0	0	0	1	1	1	0	0	0	1	1	0	1	0	1	0	0	0	0	1	0
2	4	2	2	1	2	2	2	1	2	1	3	1	3	0	3	0	0	0	0	0	1	0	0	0	0	0	0	0	1	1	1	1	1	7	1	1	1	1	1	1	1	0	0	1	1	0	1	1	1
2	1	1	2	1	1	2	2	1	1	2	1	0	0	0	1	2	0	2	0	1	1	0	0	0	0	0	0	0	1	1	1	1	1	6	0	1	0	1	1	1	1	1	1	1	0	0	1	1	1
2	2	2	1	2	3	2	2	1	2	1	3	0	1	0	0	2	0	0	0	0	1	0	0	0	0	0	0	0	1	1	1	1	1	7	1	1	1	1	1	1	1	1	0	1	1	1	1	1	1
2	3	1	2	1	3	2	2	1	1	1	3	0	1	0	1	1	0	0	0	0	1	0	0	0	0	0	0	0	1	1	0	1	1	7	1	1	1	1	0	0	0	0	0	0	1	0	1	1	1
2	2	2	1	2	3	1	2	1	3	1	3	1	1	1	1	2	1	3	1	0	3	0	0	0	0	0	0	0	1	1	1	1	1	7	1	1	1	1	1	1	1	1	1	1	1	1	1	1	1
2	3	2	1	1	3	2	1	2	2	1	3	0	1	0	1	1	0	0	0	0	3	0	0	0	0	0	0	0	1	1	1	1	1	7	1	1	1	1	0	0	0	1	0	1	1	1	1	1	1
1	3	1	2	1	2	2	2	1	2	2	3	0	0	0	0	0	0	1	0	0	3	0	0	0	0	0	0	0	1	0	0	1	1	5	1	1	1	1	1	1	1	1	1	1	1	1	1	1	1
1	1	2	1	1	2	2	2	1	3	1	3	2	2	1	2	3	1	3	0	1	3	1	0	1	1	1	0	0	1	1	1	1	1	7	1	1	1	0	0	0	0	0	0	1	0	0	1	1	1
2	1	1	2	2	3	1	2	2	2	1	2	0	2	0	1	2	0	3	0	0	2	0	0	0	0	0	0	0	1	1	0	1	1	7	1	1	1	1	0	0	0	0	0	1	0	1	1	1	1
1	2	1	1	1	3	1	2	2	2	2	3	2	1	1	1	0	0	0	1	0	3	0	1	2	2	1	1	0	1	1	1	1	1	7	1	1	1	1	1	1	1	1	0	1	1	1	1	1	1
2	2	1	1	3	2	2	1	2	3	2	3	0	1	0	0	2	0	0	0	0	3	0	0	0	0	0	0	0	1	1	1	1	1	7	1	1	1	1	1	1	1	1	1	1	1	0	1	1	1
2	2	1	1	1	2	2	2	2	1	1	3	0	0	0	0	2	0	3	0	0	2	0	0	0	0	0	0	0	1	1	1	1	1	7	1	1	1	1	1	1	1	1	1	1	1	1	1	1	1
2	4	2	2	1	3	2	2	2	2	1	3	0	1	0	1	3	0	2	0	0	2	1	1	1	1	1	1	1	1	1	0	1	1	7	1	1	1	1	1	1	1	1	1	1	1	1	1	1	1
1	3	1	3	1	3	2	2	1	2	1	1	0	1	0	1	2	0	0	1	1	1	0	0	0	0	0	0	0	1	1	1	1	1	7	1	1	1	1	1	1	1	1	1	1	1	1	1	1	1
2	3	2	3	1	3	2	2	2	1	1	3	2	2	1	2	3	2	3	2	1	3	1	1	1	1	1	1	1	1	1	0	1	1	1	0	0	1	0	1	0	1	0	1	1	1	1	0	0	1
2	3	1	1	1	3	2	2	2	1	2	2	0	0	0	1	0	0	0	0	0	1	0	0	0	0	0	0	0	1	1	1	1	1	7	1	1	1	1	1	1	1	1	0	1	1	1	1	1	1
2	2	1	2	2	1	2	2	1	1	2	3	0	0	0	1	3	0	0	0	0	1	0	0	0	0	0	0	0	1	1	1	1	1	7	1	1	1	1	1	1	1	1	1	1	1	1	1	1	1
2	4	2	2	1	2	2	2	1	2	2	3	0	0	0	0	1	0	0	0	0	3	1	0	0	0	0	0	0	1	1	1	1	1	7	1	1	1	1	0	0	1	1	0	1	1	1	1	1	1
2	2	1	1	1	3	1	2	1	2	1	3	0	0	0	0	1	0	3	0	0	3	0	0	0	0	0	0	0	1	1	1	1	1	3	1	1	1	0	0	0	0	0	0	1	1	1	1	1	1
2	2	1	2	1	2	2	2	1	1	2	3	0	0	0	0	0	0	0	0	0	1	0	0	0	0	0	0	0	1	1	1	1	1	7	1	1	1	0	0	0	0	0	0	1	1	1	1	1	1
1	4	2	1	2	1	2	2	2	1	1	2	0	2	0	0	0	0	0	0	0	2	0	0	0	0	0	0	0	1	1	1	1	1	7	1	1	1	1	0	0	0	0	1	0	1	1	1	1	1
2	2	2	2	2	2	2	2	1	2	2	3	0	1	0	1	1	0	1	0	0	2	0	0	0	0	0	0	0	1	1	1	1	1	6	1	1	1	1	1	1	1	1	1	1	0	0	1	1	0
1	3	1	3	1	3	2	2	1	3	2	3	0	3	0	1	0	0	0	0	0	2	1	0	1	0	0	1	0	1	1	1	1	1	7	1	1	1	1	1	1	1	1	1	1	1	1	1	1	1
2	2	2	1	1	2	2	1	1	1	1	3	1	0	0	0	1	0	0	0	2	3	1	1	1	1	1	1	1	1	1	1	1	1	7	1	1	1	1	1	1	1	1	1	1	1	1	1	1	1
1	3	2	3	1	3	2	2	1	1	1	3	0	0	0	0	0	0	0	0	0	0	0	0	0	0	0	0	0	1	1	1	1	1	3	1	1	1	1	1	1	1	1	1	0	0	0	1	1	0
2	3	2	2	1	3	2	2	2	1	1	3	0	1	0	1	0	0	0	0	0	3	0	0	0	0	0	0	0	1	1	1	1	1	7	1	1	1	1	1	1	1	1	0	0	1	0	1	1	1
1	2	1	3	1	3	1	2	1	3	2	1	2	2	1	1	2	0	0	2	0	1	0	1	1	1	1	0	0	1	1	1	1	1	7	1	1	1	1	1	1	1	1	1	1	1	1	1	1	1
1	2	2	1	2	3	2	2	2	2	2	3	0	0	0	2	3	1	2	0	0	3	0	0	0	0	0	0	0	1	1	1	1	1	7	1	1	1	1	1	1	0	1	0	0	0	1	1	1	1
2	2	1	1	1	2	2	2	1	3	1	2	1	1	1	1	0	0	0	1	0	3	2	2	2	0	0	1	0	1	1	1	1	1	7	1	1	1	1	1	1	1	1	0	1	1	1	1	1	1
2	3	1	3	2	2	2	1	1	2	1	3	0	0	0	1	3	1	1	1	1	0	0	0	0	0	0	0	1	1	1	1	1	1	7	1	1	1	1	0	0	0	0	0	1	1	1	1	1	1
2	3	1	1	2	3	2	2	1	2	2	3	0	0	0	1	1	0	1	0	0	1	0	0	0	0	0	0	0	1	1	1	1	1	7	1	1	1	1	1	1	1	1	1	1	1	1	1	1	1
1	3	2	2	1	3	2	2	1	3	2	2	1	1	1	1	0	0	0	0	1	0	1	1	1	0	0	1	0	1	1	1	1	1	5	1	1	1	1	1	1	1	1	0	1	1	1	1	1	1
1	2	1	3	1	3	2	1	2	2	2	2	0	0	2	2	1	2	1	2	0	2	0	0	0	0	0	0	0	1	1	1	1	1	4	1	1	1	1	1	1	1	1	1	1	1	1	1	1	1
2	4	1	2	3	1	2	2	1	1	2	1	1	1	0	2	0	0	0	0	0	0	1	1	1	0	0	1	0	1	1	0	1	1	7	1	1	1	1	1	1	0	0	0	1	1	1	1	1	1
1	2	1	1	1	2	2	2	1	2	1	3	0	1	0	0	0	0	0	0	0	3	0	0	1	0	0	0	0	1	1	1	1	1	7	1	1	1	1	1	1	1	1	1	1	1	1	1	1	1
2	2	2	1	1	3	2	2	1	2	2	2	0	1	1	1	3	0	1	3	0	1	0	0	0	0	0	0	0	1	1	1	1	1	7	1	1	1	1	1	1	1	1	1	1	0	0	1	1	1
2	2	1	2	1	2	2	2	1	2	1	3	0	0	0	0	0	0	1	0	0	1	1	1	0	0	0	0	0	1	0	1	1	1	7	1	1	1	1	0	0	0	0	0	0	1	0	1	1	1
1	2	2	1	1	1	2	1	1	2	2	2	0	0	0	0	0	0	0	0	0	1	0	0	0	0	0	0	0	1	1	1	1	1	7	1	1	1	1	1	1	1	1	1	1	1	1	1	1	1
2	2	1	1	1	3	2	2	1	1	1	1	0	0	0	2	1	0	1	0	0	1	0	1	0	0	0	0	0	0	0	0	0	1	6	1	1	1	1	1	1	1	1	1	1	1	1	1	1	1
1	4	2	2	1	2	2	2	1	1	1	2	1	1	0	0	1	0	0	0	0	2	0	0	0	0	0	0	0	1	1	1	1	1	7	1	1	1	1	1	1	1	1	1	1	1	1	1	1	1
2	2	1	2	1	2	2	2	1	3	2	3	0	0	0	1	3	0	3	1	0	2	1	0	0	0	0	0	0	1	1	1	1	1	7	1	1	1	1	1	1	1	1	0	1	1	1	1	1	1
2	2	2	1	1	3	2	2	1	1	1	3	0	3	0	1	3	0	3	0	0	1	0	0	0	0	0	0	0	1	1	1	1	1	7	1	1	0	1	1	1	0	0	1	1	1	1	1	1	1
2	2	1	2	1	2	2	2	1	1	1	3	0	0	0	0	0	0	1	0	0	1	0	0	0	0	0	0	0	1	0	1	1	1	4	1	1	1	1	1	1	1	1	0	1	1	1	1	1	1
1	1	2	1	1	2	2	2	1	1	1	3	1	0	0	1	2	0	1	0	0	1	0	0	0	0	0	0	0	1	1	1	1	1	6	1	1	1	1	1	1	1	1	1	1	1	1	1	1	1
1	1	2	2	1	2	2	2	2	1	1	3	0	1	0	1	2	0	1	0	0	1	0	0	0	0	0	0	0	1	1	1	1	1	6	1	1	1	1	1	1	1	1	0	1	1	1	1	1	1
2	4	2	2	1	2	2	1	1	1	1	3	0	0	0	0	1	0	0	0	0	1	0	0	0	0	0	0	0	1	1	1	1	1	7	1	1	1	1	1	1	1	1	0	0	0	0	1	1	1
2	1	2	2	1	2	2	2	2	2	2	2	0	0	0	0	0	0	0	0	0	1	0	0	0	0	0	0	0	1	1	1	1	1	7	1	1	1	1	1	1	1	1	0	1	1	0	1	1	1
2	1	2	3	1	1	2	2	1	1	1	3	0	0	0	0	1	0	0	0	0	1	0	0	0	0	0	0	0	1	1	1	1	1	7	1	1	1	1	1	1	1	1	1	1	1	1	1	1	1
2	3	2	2	1	2	2	2	1	3	1	3	1	3	0	0	0	0	0	0	0	3	0	0	0	0	0	0	0	1	1	1	1	1	7	1	1	1	1	0	1	1	1	0	1	1	1	1	1	1
1	2	2	1	2	1	2	2	2	1	1	3	0	0	0	0	0	0	1	0	0	0	0	0	0	0	0	0	0	1	1	1	1	1	4	1	1	1	1	1	1	1	1	0	1	1	1	1	1	1
2	2	2	3	1	1	2	2	1	1	1	3	0	0	0	0	0	0	0	0	0	0	0	0	0	0	0	0	0	1	1	1	1	1	4	1	1	1	1	1	1	1	1	1	1	1	1	1	1	1
1	3	1	1	3	1	2	2	1	3	1	3	0	0	0	0	0	1	0	0	0	3	0	0	1	1	1	0	0	1	1	1	1	1	7	1	1	1	1	1	1	1	1	1	1	1	1	1	1	1
1	3	2	3	2	1	1	2	1	2	1	2	0	2	1	2	1	2	1	1	0	2	0	0	1	0	0	1	0	1	1	1	1	1	1	1	0	0	1	1	1	1	1	1	1	1	1	1	1	1
2	3	1	3	1	1	2	2	1	1	1	3	1	0	0	0	2	0	3	0	2	1	1	2	1	1	2	1	2	1	1	1	1	1	7	1	1	1	1	0	0	0	1	0	1	0	0	1	1	0
2	2	2	3	1	1	2	1	1	1	1	2	0	1	0	0	1	0	2	0	0	1	1	0	1	0	0	0	0	1	0	1	1	1	4	1	1	1	1	0	1	1	1	1	1	1	1	1	0	1
1	2	2	2	2	1	2	2	2	2	1	2	0	1	0	1	1	0	2	0	0	2	1	2	1	1	1	1	1	1	1	1	1	1	5	1	1	1	1	1	1	1	1	0	1	1	1	1	1	1
2	2	1	1	1	2	2	2	2	1	2	3	0	0	0	2	2	0	1	0	0	1	0	0	0	0	0	0	0	1	1	1	1	1	7	1	1	1	1	1	1	0	1	1	1	0	0	1	1	1
2	3	1	2	1	2	2	2	1	1	1	3	0	0	1	0	1	0	3	0	0	3	0	0	0	0	0	0	0	1	1	1	1	1	7	0	1	1	1	0	0	0	0	0	0	1	1	1	1	0
2	4	1	3	2	3	2	2	1	1	2	3	0	2	0	0	1	0	3	0	0	2	0	0	0	0	0	0	0	1	1	1	1	1	7	1	1	1	1	0	1	0	0	0	1	1	1	1	1	1
1	1	1	3	1	2	2	2	1	1	1	3	1	3	0	2	2	0	3	0	0	1	1	1	0	0	0	1	0	1	0	1	1	1	2	1	1	1	1	1	0	0	0	0	0	1	1	1	1	1
[truncated: 48 more columns]
